# Supplementary material for: UV crosslinked mRNA-binding proteins captured from leaf mesophyll protoplasts
Source: Plant Methods. 2016 Nov 3;12:42. doi: 10.1186/s13007-016-0142-6 (PMC5093948; doi:10.1186/s13007-016-0142-6)
Supplement: Supplementary file 2 — Additional file 2: Table S1. Details of mRNA-bound proteome of Arabidopis leaf mesophyll protoplasts. [file 13007_2016_142_MOESM2_ESM.xlsx]

## Sheet: Additional file 2 Table S1
Additional file 2: Table S1. Details of mRNA-bound proteome of Arabidopis leaf mesophyll protoplasts.
Category I. Ribosomal proteins: row 8 to 130 (123 proteins); Category II. Main RBPs: row 131 to 200 (70 proteins); Category III. Candidate RBPs: rwo 201 to 332 (132 proteins).
Dataset: IntEnz: column J to K (Fig. 2h); Dataset: InterPro: column M to N (Fig. 2f); Gene Ontology (UniProtKB): column O to S (Fig. 2e); Dataset: InParanoid 8 (Orthologous Groups with Inparalogs): column T to Z (Fig. 2g); RBPs found in mRNA interactome from Schmidt et al (2010): column AA (Additional file 1: Figure S1b); Qualitative proteomic analysis by PEAKS: column AB to AQ and Quantitative p…
Abbreviations: Y: Yes; N: No; Rep.: biological replicate; -10lgP: Protein confidence score; Coverage (%): The number of amino acids spanned by the assigned peptides divided by the protein length × 100; #Peptides: The number of high-confidence peptides assigned to the protein; #Unique: The number of high-confidence peptides that are unique to the group of proteins (not found in other protein group…
Dataset: TAIR	Dataset: UniProtKB					Category I. Ribosomal proteins	Cateogry II. Main RBPs	Category III. Candidate RBPs	Dataset: IntEnz			Dataset: InterPro		Gene Ontology (UniProtKB)					Dataset: InParanoid 8 (Orthologous Groups with Inparalogs)							RBPs found in mRNA interactome from Schmidt et al (2010)	Qualitative proteomic analysis by PEAKS																Quantitative proteomic analysis by Progenesis
																											-10lgP			Coverage (%)			#Peptides			#Unique			PTM			Average Mass	Average log2-fold change (CL/non-CL)	Adjusted p-value
Locus	Unique Identifier	Entry Name	Protein Name	Organism Name	Gene Name				Metabolic Enzymes	Enzyme Nomenclature	Enzyme Class	RNA-binding domains (RBDs)	Accession	Molecular function	Biological process	Cellular component	Linked to RNA binding	Linked to RNA biology	Conserved yeast orthologs found in reported yeast mRNA interactome (Beckmann et al (2015))	Cluster ID	Bestmatching plant seed-ortholog to yeast orthologs	Conserved human orthologs found in reported human mRNA interactome (Beckmann et al (2015))	Cluster ID	Bestmatching plant seed-ortholog to human orthologs	Consertved plant core RBP to yeast and human		Rep. 1	Rep. 2	Rep. 3	Rep. 1	Rep. 2	Rep. 3	Rep. 1	Rep. 2	Rep. 3	Rep. 1	Rep. 2	Rep. 3	Rep. 1	Rep. 2	Rep. 3
AT2G04390	P49205	RS171_ARATH	40S ribosomal protein S17-1	Arabidopsis thaliana	RPS17A	Y						Unknown		structural constituent of ribosome [GO:0003735]	translation [GO:0006412]	cytosol [GO:0005829]; cytosolic small ribosomal subunit [GO:0022627]; nucleolus [GO:0005730]; plasma membrane [GO:0005886]	Y	Y	P02407 (seed-ortholog, core RBP)	1147	Y	P0CW22 (seed-ortholog, core RBP); P08708 (seed-ortholog, core RBP)	1918	N	Y		85.18			17			3			3			Y			16047	6.97058	0.122229
AT2G05220	Q9SJ36	RS172_ARATH	40S ribosomal protein S17-2	Arabidopsis thaliana	RPS17B	Y						Unknown		structural constituent of ribosome [GO:0003735]	translation [GO:0006412]	cytosolic small ribosomal subunit [GO:0022627]	Y	Y			N			Y	Y		85.18			17			3			3			Y			15952	6.97058	0.122229
AT3G10610	Q9SQZ1	RS173_ARATH	40S ribosomal protein S17-3	Arabidopsis thaliana	RPS17C	Y						Unknown		structural constituent of ribosome [GO:0003735]	translation [GO:0006412]	cytosolic ribosome [GO:0022626]; cytosolic small ribosomal subunit [GO:0022627]	Y	Y			N			N	Y		85.18			17			3			3			Y			16036	6.97058	0.122229
AT5G04800	Q9LZ17	RS174_ARATH	40S ribosomal protein S17-4	Arabidopsis thaliana	RPS17D	Y						Unknown		structural constituent of ribosome [GO:0003735]	translation [GO:0006412]	ribosome [GO:0005840]	Y	Y			N			N	Y		85.18			17			3			3			Y			16019	6.97058	0.122229
AT3G53020	P38666	RL242_ARATH	60S ribosomal protein L24-2	Arabidopsis thaliana	RPL24B	Y						Unknown		structural constituent of ribosome [GO:0003735]	assembly of large subunit precursor of preribosome [GO:1902626]; auxin-activated signaling pathway [GO:0009734]; gynoecium development [GO:0048467]; ribosomal large subunit assembly [GO:0000027]; translation [GO:0006412]	cytosolic large ribosomal subunit [GO:0022625]; nucleolus [GO:0005730]	Y	Y	P04449 (seed-ortholog, core RBP)	1282	Y	P83731 (seed-ortholog, core RBP)	2243	N	Y		107.55			20			4			4			Y			18632	7.12146	0.0818023
AT2G39460	Q8LD46	R23A1_ARATH	60S ribosomal protein L23a-1	Arabidopsis thaliana	RPL23AA	Y						Inferred (Nucleotide-binding alpha-beta plait domain (Alpha-beta))	IPR012677	nucleotide binding [GO:0000166]; rRNA binding [GO:0019843]; structural constituent of ribosome [GO:0003735]	response to cold [GO:0009409]; response to high light intensity [GO:0009644]; response to oxidative stress [GO:0006979]; ribosomal large subunit assembly [GO:0000027]; translation [GO:0006412]	cell wall [GO:0005618]; cytosol [GO:0005829]; cytosolic large ribosomal subunit [GO:0022625]; cytosolic ribosome [GO:0022626]; nucleolus [GO:0005730]; plasmodesma [GO:0009506]	Y	Y	P04456 (seed-ortholog, core RBP)	1085	N	P62750 (seed-ortholog, core RBP)	1566	N	Y		52.87			8			1			1			N			17441	4.32526	0.509048
AT3G55280	Q9M3C3	R23A2_ARATH	60S ribosomal protein L23a-2	Arabidopsis thaliana	RPL23AB	Y						Inferred (Nucleotide-binding alpha-beta plait domain (Alpha-beta))	IPR012677	nucleotide binding [GO:0000166]; rRNA binding [GO:0019843]; structural constituent of ribosome [GO:0003735]	response to cold [GO:0009409]; response to high light intensity [GO:0009644]; response to oxidative stress [GO:0006979]; ribosomal large subunit assembly [GO:0000027]; translation [GO:0006412]	cytosolic large ribosomal subunit [GO:0022625]; cytosolic ribosome [GO:0022626]; membrane [GO:0016020]	Y	Y			Y			Y	Y		52.87			8			1			1			N			17396	4.32526	0.509048
AT1G33120	P49209	RL91_ARATH	60S ribosomal protein L9-1	Arabidopsis thaliana	RPL9B	Y						Inferred (Ribosomal protein L6, alpha-beta domain (L6))	IPR020040	RNA binding [GO:0003723]; rRNA binding [GO:0019843]; structural constituent of ribosome [GO:0003735]	adaxial/abaxial pattern specification [GO:0009955]; cytoplasmic translation [GO:0002181]	chloroplast [GO:0009507]; chloroplast envelope [GO:0009941]; cytosol [GO:0005829]; cytosolic large ribosomal subunit [GO:0022625]; cytosolic ribosome [GO:0022626]; membrane [GO:0016020]; nucleolus [GO:0005730]; plasma membrane [GO:0005886]; plasmodesma [GO:0009506]; vacuolar membrane [GO:0005774]; vacuole [GO:0005773]	Y	Y	P05738 (core RBP)	908	Y				N		23.26			6			1			1			Y			22018	4.86779	0.530833
AT1G18540	Q9FZ76	RL61_ARATH	60S ribosomal protein L6-1	Arabidopsis thaliana	RPL6A	Y						Inferred (Translation protein SH3-like domain (SH3))	IPR008991	structural constituent of ribosome [GO:0003735]	response to cytokinin [GO:0009735]; translation [GO:0006412]	chloroplast [GO:0009507]; cytosol [GO:0005829]; cytosolic large ribosomal subunit [GO:0022625]; cytosolic ribosome [GO:0022626]; endoplasmic reticulum [GO:0005783]; membrane [GO:0016020]; plasma membrane [GO:0005886]; plasmodesma [GO:0009506]	Y	Y	P05739 (seed-ortholog, core RBP); Q02326	886	Y	Q02878 (seed-ortholog, core RBP)	1553	N	Y			36.83	39.65		5	5		1	1		1	1		N	N	26153	4.56497	0.503584
AT1G74060	Q9C9C6	RL62_ARATH	60S ribosomal protein L6-2	Arabidopsis thaliana	RPL6B	Y						Inferred (Translation protein SH3-like domain (SH3))	IPR008991	structural constituent of ribosome [GO:0003735]	translation [GO:0006412]	cytosolic large ribosomal subunit [GO:0022625]; cytosolic ribosome [GO:0022626]; nucleolus [GO:0005730]	Y	Y			Y			N	Y		72.49	36.83	39.65	12	5	5	3	1	1	3	1	1	Y	N	N	26009	7.99679	0.0779597
AT1G74050	Q9C9C5	RL63_ARATH	60S ribosomal protein L6-3	Arabidopsis thaliana	RPL6C	Y						Inferred (Translation protein SH3-like domain (SH3))	IPR008991	structural constituent of ribosome [GO:0003735]	translation [GO:0006412]	cytosol [GO:0005829]; cytosolic large ribosomal subunit [GO:0022625]; membrane [GO:0016020]; plasma membrane [GO:0005886]; plasmodesma [GO:0009506]	Y	Y			Y			Y	Y		72.49	36.83	39.65	12	5	5	3	1	1	3	1	1	Y	N	N	26107	7.99679	0.0779597
AT4G16720	O23515	RL151_ARATH	60S ribosomal protein L15-1	Arabidopsis thaliana	RPL15A	Y						Inferred (Nucleotide-binding alpha-beta plait domain (Alpha-beta))	IPR012677	structural constituent of ribosome [GO:0003735]	translation [GO:0006412]	cytosol [GO:0005829]; cytosolic large ribosomal subunit [GO:0022625]; cytosolic ribosome [GO:0022626]; plasma membrane [GO:0005886]; vacuolar membrane [GO:0005774]	Y	Y	P05748 (core RBP)	469	Y	P61313 (seed-ortholog, core RBP)	945	Y	Y		106.17			18			3			3			Y			24239	5.83719	0.0352955
AT4G17390	Q8VYF1	RL152_ARATH	60S ribosomal protein L15-2	Arabidopsis thaliana	RPL15B	Y						Inferred (Nucleotide-binding alpha-beta plait domain (Alpha-beta))	IPR012677	structural constituent of ribosome [GO:0003735]	translation [GO:0006412]	cytosolic large ribosomal subunit [GO:0022625]; membrane [GO:0016020]; nucleolus [GO:0005730]	Y	Y			Y			Y	Y		106.17			18			3			3			Y			24239	5.83719	0.0352955
AT3G05560	Q9M9W1	RL222_ARATH	60S ribosomal protein L22-2	Arabidopsis thaliana	RPL22B	Y						Unknown		structural constituent of ribosome [GO:0003735]	translation [GO:0006412]	cytosol [GO:0005829]; cytosolic large ribosomal subunit [GO:0022625]; cytosolic ribosome [GO:0022626]; nucleolus [GO:0005730]; plasma membrane [GO:0005886]; plasmodesma [GO:0009506]	Y	Y	P05749 (seed-ortholog, core RBP)	1476	Y	P35268 (seed-ortholog, core RBP)	2062	Y	Y		97.45	56.89		25	25		3	3		2	2		Y	Y		14018	8.48312	0.003395
AT5G27770	Q9FE58	RL223_ARATH	60S ribosomal protein L22-3	Arabidopsis thaliana	RPL22C	Y						Unknown		structural constituent of ribosome [GO:0003735]	translation [GO:0006412]	cytosol [GO:0005829]; cytosolic large ribosomal subunit [GO:0022625]; membrane [GO:0016020]; nucleolus [GO:0005730]; plasma membrane [GO:0005886]	Y	Y			N			N	Y		83.76	40.94	28.9	25	15	10	3	2	1	2	1	1	Y	N	N	14047	6.86745	0.042875
AT2G31610	Q9SIP7	RS31_ARATH	40S ribosomal protein S3-1	Arabidopsis thaliana	RPS3A	Y						Inferred (K Homology domain, type 2 (KH))	IPR004044	RNA binding [GO:0003723]; structural constituent of ribosome [GO:0003735]	response to salt stress [GO:0009651]; translation [GO:0006412]	chloroplast [GO:0009507]; cytosol [GO:0005829]; cytosolic ribosome [GO:0022626]; cytosolic small ribosomal subunit [GO:0022627]; membrane [GO:0016020]; plasmodesma [GO:0009506]; vacuolar membrane [GO:0005774]; vacuole [GO:0005773]	Y	Y	P05750 (seed-ortholog, core RBP)	475	N	P23396 (seed-ortholog, core RBP)	747	Y	Y		104.93	38.34		20	8		5	2		5	2		Y	N		27519	4.79143	0.0340261
AT3G53870	Q9M339	RS32_ARATH	40S ribosomal protein S3-2	Arabidopsis thaliana	RPS3B	Y						Inferred (K Homology domain, type 2 (KH))	IPR004044	RNA binding [GO:0003723]; structural constituent of ribosome [GO:0003735]	response to salt stress [GO:0009651]; translation [GO:0006412]	cytosolic ribosome [GO:0022626]; cytosolic small ribosomal subunit [GO:0022627]; membrane [GO:0016020]; plasmodesma [GO:0009506]	Y	Y			Y			N	Y		104.93	38.34		20	8		5	2		5	2		Y	N		27349	4.79143	0.0340261
AT5G35530	Q9FJA6	RS33_ARATH	40S ribosomal protein S3-3	Arabidopsis thaliana	RPS3C	Y						Inferred (K Homology domain, type 2 (KH))	IPR004044	RNA binding [GO:0003723]; structural constituent of ribosome [GO:0003735]	response to salt stress [GO:0009651]; translation [GO:0006412]	cytosol [GO:0005829]; cytosolic ribosome [GO:0022626]; cytosolic small ribosomal subunit [GO:0022627]; membrane [GO:0016020]; nucleolus [GO:0005730]; plasmodesma [GO:0009506]	Y	Y			N			N	Y		104.93	38.34		21	8		5	2		5	2		Y	N		27458	4.79143	0.0340261
AT5G15200	Q9LXG1	RS91_ARATH	40S ribosomal protein S9-1	Arabidopsis thaliana	RPS9B	Y						Inferred (RNA-binding S4 domain (S4))	IPR002942	rRNA binding [GO:0019843]; structural constituent of ribosome [GO:0003735]	translation [GO:0006412]	cell wall [GO:0005618]; chloroplast [GO:0009507]; cytosol [GO:0005829]; cytosolic ribosome [GO:0022626]; cytosolic small ribosomal subunit [GO:0022627]; membrane [GO:0016020]; nucleolus [GO:0005730]; plasmodesma [GO:0009506]; vacuolar membrane [GO:0005774]	Y	Y	P05755 (seed-ortholog, core RBP)	600	Y	P46781 (seed-ortholog, core RBP)	1102	Y	Y		118.44	38.69	40.57	28	8	8	9	2	2	9	2	2	Y	N	N	23036	5.25783	0.00938851
AT3G60770	P59223	RS131_ARATH	40S ribosomal protein S13-1	Arabidopsis thaliana	RPS13A	Y						Inferred (S15/NS1, RNA-binding (S15/NS1))	IPR009068	structural constituent of ribosome [GO:0003735]	translation [GO:0006412]	cell wall [GO:0005618]; chloroplast [GO:0009507]; cytosol [GO:0005829]; cytosolic ribosome [GO:0022626]; cytosolic small ribosomal subunit [GO:0022627]; nucleolus [GO:0005730]	Y	Y	P05756 (seed-ortholog, core RBP)	708	N	P62277 (seed-ortholog, core RBP)	1269	N	Y		56.02			13			2			2			N			17095	10.411	0.226902
AT4G00100	P59224	RS132_ARATH	40S ribosomal protein S13-2	Arabidopsis thaliana	RPS13B	Y						Inferred (S15/NS1, RNA-binding (S15/NS1))	IPR009068	small ribosomal subunit rRNA binding [GO:0070181]; structural constituent of ribosome [GO:0003735]	cytokinesis by cell plate formation [GO:0000911]; leaf morphogenesis [GO:0009965]; translation [GO:0006412]; trichome morphogenesis [GO:0010090]	cytosolic small ribosomal subunit [GO:0022627]; endoplasmic reticulum [GO:0005783]; membrane [GO:0016020]; nucleolus [GO:0005730]	Y	Y			Y			Y	Y		56.02			13			2			2			N			17085	10.411	0.226902
AT1G23410	P59271	R27AA_ARATH	Ubiquitin-40S ribosomal protein S27a-1	Arabidopsis thaliana	RPS27AA	Y						Unknown		metal ion binding [GO:0046872]; structural constituent of ribosome [GO:0003735]	translation [GO:0006412]	cytosolic small ribosomal subunit [GO:0022627]; Golgi apparatus [GO:0005794]; nucleus [GO:0005634]; plasma membrane [GO:0005886]; plasmodesma [GO:0009506]	Y	Y	P05759 (seed-ortholog, core RBP)	615	N	P62979 (seed-ortholog, core RBP)	1125	N	Y			32.02			6			1			1			N		17672	5.12108	0.0963617
AT2G47110	P59232	R27AB_ARATH	Ubiquitin-40S ribosomal protein S27a-2	Arabidopsis thaliana	RPS27AB	Y						Unknown		metal ion binding [GO:0046872]; structural constituent of ribosome [GO:0003735]	translation [GO:0006412]; ubiquitin-dependent protein catabolic process [GO:0006511]	cytosolic small ribosomal subunit [GO:0022627]; Golgi apparatus [GO:0005794]; nucleus [GO:0005634]	Y	Y			Y			Y	Y		92.35			25			4			2			Y			17812	5.12108	0.0963617
AT3G62250	P59233	R27AC_ARATH	Ubiquitin-40S ribosomal protein S27a-3	Arabidopsis thaliana	RPS27AC	Y						Unknown		metal ion binding [GO:0046872]; structural constituent of ribosome [GO:0003735]	translation [GO:0006412]	cytosolic small ribosomal subunit [GO:0022627]; Golgi apparatus [GO:0005794]; nucleus [GO:0005634]	Y	Y			Y			Y	Y		92.35			25			4			2			Y			17797	5.12108	0.0963617
AT1G07770	P42798	R15A1_ARATH	40S ribosomal protein S15a-1	Arabidopsis thaliana	RPS15AA	Y						Unknown		structural constituent of ribosome [GO:0003735]	translation [GO:0006412]	cell wall [GO:0005618]; cytosol [GO:0005829]; cytosolic ribosome [GO:0022626]; cytosolic small ribosomal subunit [GO:0022627]; membrane [GO:0016020]; plasma membrane [GO:0005886]; plasmodesma [GO:0009506]; vacuolar membrane [GO:0005774]	Y	Y	P0C0W1 (seed-ortholog, core RBP)	775	Y	P62244 (seed-ortholog, core RBP)	1515	Y	Y		27.05			7			1			1			N			14804	2.74861	0.691301
AT2G42740	P42795	RL111_ARATH	60S ribosomal protein L11-1	Arabidopsis thaliana	RPL11A	Y						Unknown		rRNA binding [GO:0019843]; structural constituent of ribosome [GO:0003735]	ribosomal large subunit assembly [GO:0000027]; translation [GO:0006412]	chloroplast [GO:0009507]; cytosol [GO:0005829]; cytosolic large ribosomal subunit [GO:0022625]; nucleolus [GO:0005730]; plasmodesma [GO:0009506]; vacuole [GO:0005773]	Y	Y	P0C0W9 (seed-ortholog, core RBP)	613	Y	P62913 (seed-ortholog, core RBP)	1198	Y	Y		49.98			8			1			1			N			20831	3.12109	0.226902
AT3G58700	P42794	RL112_ARATH	60S ribosomal protein L11-2	Arabidopsis thaliana	RPL11B	Y						Unknown		rRNA binding [GO:0019843]; structural constituent of ribosome [GO:0003735]	ribosomal large subunit assembly [GO:0000027]; translation [GO:0006412]	cytosolic large ribosomal subunit [GO:0022625]; cytosolic ribosome [GO:0022626]; membrane [GO:0016020]; vacuole [GO:0005773]	Y	Y			Y			N	Y		49.98			8			1			1			N			20861	3.12109	0.226902
AT3G22230	Q8LCL3	RL272_ARATH	60S ribosomal protein L27-2	Arabidopsis thaliana	RPL27B	Y						Inferred (Translation protein SH3-like domain (SH3))	IPR008991	structural constituent of ribosome [GO:0003735]	translation [GO:0006412]	cytosol [GO:0005829]; cytosolic large ribosomal subunit [GO:0022625]; cytosolic ribosome [GO:0022626]	Y	Y	P0C2H6 (core RBP)	1083	N	P61353 (seed-ortholog, core RBP)	1942	N	Y		45.24			13			2			1			N			15615	5.79827	0.322368
AT4G15000	P51419	RL273_ARATH	60S ribosomal protein L27-3	Arabidopsis thaliana	RPL27C	Y						Inferred (Translation protein SH3-like domain (SH3))	IPR008991	structural constituent of ribosome [GO:0003735]	translation [GO:0006412]	cytosolic large ribosomal subunit [GO:0022625]; cytosolic ribosome [GO:0022626]	Y	Y			Y			N	Y		34.94			8			1			1			N			15608	6.84162	0.226902
AT2G34480	P51418	R18A2_ARATH	60S ribosomal protein L18a-2	Arabidopsis thaliana	RPL18AB	Y						Unknown		structural constituent of ribosome [GO:0003735]	translation [GO:0006412]	cytosol [GO:0005829]; cytosolic large ribosomal subunit [GO:0022625]; cytosolic ribosome [GO:0022626]; plasma membrane [GO:0005886]; vacuolar membrane [GO:0005774]	Y	Y	P0CX23 (seed-ortholog)	969	Y	Q02543 (seed-ortholog, core RBP)	1699	Y	N		108.18	27.76		32	11		7	2		7	2		Y	Y		21307	5.15361	0.0368263
AT3G14600	Q9LUD4	R18A3_ARATH	60S ribosomal protein L18a-3	Arabidopsis thaliana	RPL18AC	Y						Unknown		structural constituent of ribosome [GO:0003735]	translation [GO:0006412]	cytosol [GO:0005829]; cytosolic large ribosomal subunit [GO:0022625]; cytosolic ribosome [GO:0022626]; membrane [GO:0016020]; plasmodesma [GO:0009506]	Y	Y			N			N	N		59.95			9			2			1			Y			21309	6.9526	0.182375
AT3G10950	Q9SRK6	R37A1_ARATH	Putative 60S ribosomal protein L37a-1	Arabidopsis thaliana	RPL37AB	Y						Unknown		metal ion binding [GO:0046872]; structural constituent of ribosome [GO:0003735]	translation [GO:0006412]	cytosol [GO:0005829]; cytosolic large ribosomal subunit [GO:0022625]	Y	Y	P0CX25 (seed-ortholog); P0CX26 (seed-ortholog)	1224	N	P61513 (seed-ortholog)	2139	N	N		70.91			17			1			1			Y			10445	11.9211	0.324504
AT3G60245	Q8RXU5	R37A2_ARATH	60S ribosomal protein L37a-2	Arabidopsis thaliana	RPL37AC	Y						Unknown		metal ion binding [GO:0046872]; structural constituent of ribosome [GO:0003735]	translation [GO:0006412]	cytosolic large ribosomal subunit [GO:0022625]	Y	Y			Y			Y	N		70.91			17			1			1			Y			10241	11.9211	0.324504
AT3G04920	Q9SS17	RS241_ARATH	40S ribosomal protein S24-1	Arabidopsis thaliana	RPS24A	Y						Inferred (Nucleotide-binding alpha-beta plait domain (Alpha-beta))	IPR012677	nucleotide binding [GO:0000166]; structural constituent of ribosome [GO:0003735]	translation [GO:0006412]	chloroplast [GO:0009507]; cytosol [GO:0005829]; cytosolic ribosome [GO:0022626]; cytosolic small ribosomal subunit [GO:0022627]; membrane [GO:0016020]; nucleolus [GO:0005730]; plasma membrane [GO:0005886]; vacuolar membrane [GO:0005774]	Y	Y	P0CX31 (seed-ortholog)	1119	Y	P62847 (seed-ortholog, core RBP)	1861	Y	N		108.26			22			3			3			Y			15372	5.17236	0.264032
AT5G28060	Q8LC83	RS242_ARATH	40S ribosomal protein S24-2	Arabidopsis thaliana	RPS24B	Y						Inferred (Nucleotide-binding alpha-beta plait domain (Alpha-beta))	IPR012677	nucleotide binding [GO:0000166]; structural constituent of ribosome [GO:0003735]	translation [GO:0006412]	cell wall [GO:0005618]; cytosolic ribosome [GO:0022626]; cytosolic small ribosomal subunit [GO:0022627]; membrane [GO:0016020]	Y	Y			N			N	N		106.43			22			2			2			Y			15419	8.44194	0.0901515
AT2G17360	Q93VH9	RS41_ARATH	40S ribosomal protein S4-1	Arabidopsis thaliana	RPS4A	Y						Inferred (RNA-binding S4 domain (S4))	IPR002942	rRNA binding [GO:0019843]; structural constituent of ribosome [GO:0003735]	translation [GO:0006412]	chloroplast [GO:0009507]; cytosol [GO:0005829]; cytosolic small ribosomal subunit [GO:0022627]; plasma membrane [GO:0005886]; vacuolar membrane [GO:0005774]	Y	Y	P0CX35 (seed-ortholog); P0CX36 (seed-ortholog)	371	N	P62701 (seed-ortholog)	643	Y	N		107.02			13			4			4			Y			29803	6.99502	0.0369608
AT5G07090	P49204	RS42_ARATH	40S ribosomal protein S4-2	Arabidopsis thaliana	RPS4B	Y						Inferred (RNA-binding S4 domain (S4))	IPR002942	rRNA binding [GO:0019843]; structural constituent of ribosome [GO:0003735]	translation [GO:0006412]	cytosolic ribosome [GO:0022626]; cytosolic small ribosomal subunit [GO:0022627]; vacuolar membrane [GO:0005774]	Y	Y			Y			Y	N		107.02			13			4			4			Y			29874	6.99502	0.0369608
AT5G58420	Q8VYK6	RS43_ARATH	40S ribosomal protein S4-3	Arabidopsis thaliana	RPS4D	Y						Inferred (RNA-binding S4 domain (S4))	IPR002942	rRNA binding [GO:0019843]; structural constituent of ribosome [GO:0003735]	translation [GO:0006412]	cytosol [GO:0005829]; cytosolic ribosome [GO:0022626]; cytosolic small ribosomal subunit [GO:0022627]; membrane [GO:0016020]; nucleolus [GO:0005730]	Y	Y			Y			Y	N		106.93			22			6			6			Y			29816	6.99502	0.0369608
AT4G31700	O48549	RS61_ARATH	40S ribosomal protein S6-1	Arabidopsis thaliana	RPS6A	Y						Unknown		structural constituent of ribosome [GO:0003735]	ribosomal small subunit biogenesis [GO:0042274]; rRNA processing [GO:0006364]; translation [GO:0006412]	chloroplast [GO:0009507]; cytosol [GO:0005829]; cytosolic ribosome [GO:0022626]; cytosolic small ribosomal subunit [GO:0022627]; membrane [GO:0016020]; nucleolus [GO:0005730]; plasma membrane [GO:0005886]; plasmodesma [GO:0009506]	Y	Y	P0CX37 (seed-ortholog); P0CX38 (seed-ortholog)	619	Y	P62753 (seed-ortholog)	942	Y	N		173.94	74.77	67.52	49	22	13	13	5	3	5	1	1	Y	Y	Y	28367	6.69876	1.80911e-05
AT5G10360	P51430	RS62_ARATH	40S ribosomal protein S6-2	Arabidopsis thaliana	RPS6B	Y						Unknown		structural constituent of ribosome [GO:0003735]	response to cytokinin [GO:0009735]; ribosomal small subunit biogenesis [GO:0042274]; rRNA processing [GO:0006364]; translation [GO:0006412]	cytosol [GO:0005829]; cytosolic ribosome [GO:0022626]; cytosolic small ribosomal subunit [GO:0022627]; plasma membrane [GO:0005886]; plasmodesma [GO:0009506]	Y	Y			N			N	N		168.25	73.44	63.57	48	22	12	14	5	3	6	1	1	Y	Y	Y	28162	5.69118	0.00014465
AT5G20290	Q93VG5	RS81_ARATH	40S ribosomal protein S8-1	Arabidopsis thaliana	RPS8A	Y						Unknown		structural constituent of ribosome [GO:0003735]	translation [GO:0006412]	cell wall [GO:0005618]; chloroplast [GO:0009507]; cytosol [GO:0005829]; cytosolic ribosome [GO:0022626]; cytosolic small ribosomal subunit [GO:0022627]; membrane [GO:0016020]; nucleolus [GO:0005730]; plasma membrane [GO:0005886]; plasmodesma [GO:0009506]	Y	Y	P0CX39 (seed-ortholog); P0CX40 (seed-ortholog)	669	Y	P62241 (seed-ortholog)	1164	Y	N		62.43			17			3			3			N			24994	5.75794	0.0816484
AT2G18020	P46286	RL81_ARATH	60S ribosomal protein L8-1	Arabidopsis thaliana	RPL8A	Y						Inferred (Translation protein SH3-like domain (SH3)); (Nucleic acid-binding, OB-fold (OB))	IPR008991; IPR012340	RNA binding [GO:0003723]; structural constituent of ribosome [GO:0003735]	cytoplasmic translation [GO:0002181]	chloroplast [GO:0009507]; cytosol [GO:0005829]; cytosolic large ribosomal subunit [GO:0022625]; cytosolic ribosome [GO:0022626]; nucleolus [GO:0005730]; plasma membrane [GO:0005886]; vacuolar membrane [GO:0005774]; vacuole [GO:0005773]	Y	Y	P0CX45 (seed-ortholog); P0CX46 (seed-ortholog)	362	Y	P62917 (seed-ortholog)	660	Y	N		144.25	41	56.36	32	7	7	8	2	2	3	2	2	Y	Y	Y	27859	7.74023	7.64458e-05
AT4G36130	Q42064	RL83_ARATH	60S ribosomal protein L8-3	Arabidopsis thaliana	RPL8C	Y						Inferred (Translation protein SH3-like domain (SH3)); (Nucleic acid-binding, OB-fold (OB))	IPR008991; IPR012340	RNA binding [GO:0003723]; structural constituent of ribosome [GO:0003735]	translation [GO:0006412]	cytosolic large ribosomal subunit [GO:0022625]; cytosolic ribosome [GO:0022626]; plasma membrane [GO:0005886]; vacuole [GO:0005773]	Y	Y			N			Y	N		119.08	41	56.36	31	7	7	7	2	2	2	2	2	Y	Y	Y	27948	7.74023	7.64458e-05
AT3G48930	P16181	RS111_ARATH	40S ribosomal protein S11-1	Arabidopsis thaliana	RPS11A	Y						Inferred (Nucleic acid-binding, OB-fold (OB))	IPR012340	rRNA binding [GO:0019843]; structural constituent of ribosome [GO:0003735]	translation [GO:0006412]	cell wall [GO:0005618]; cytosol [GO:0005829]; cytosolic ribosome [GO:0022626]; cytosolic small ribosomal subunit [GO:0022627]; membrane [GO:0016020]; plasmodesma [GO:0009506]	Y	Y	P0CX47 (seed-ortholog); P0CX48 (seed-ortholog)	902	N	P62280 (seed-ortholog, core RBP)	1619	N	N		94.8			23			4			1			Y			17957	8.39799	0.0441236
AT4G30800	O65569	RS112_ARATH	40S ribosomal protein S11-2	Arabidopsis thaliana	RPS11B	Y						Inferred (Nucleic acid-binding, OB-fold (OB))	IPR012340	rRNA binding [GO:0019843]; structural constituent of ribosome [GO:0003735]	translation [GO:0006412]	cytosolic small ribosomal subunit [GO:0022627]	Y	Y			Y			Y	N		88.87			18			3			1			Y			17931	7.87295	0.031213
AT5G23740	P42733	RS113_ARATH	40S ribosomal protein S11-3	Arabidopsis thaliana	RPS11C	Y						Inferred (Nucleic acid-binding, OB-fold (OB))	IPR012340	rRNA binding [GO:0019843]; structural constituent of ribosome [GO:0003735]	translation [GO:0006412]	cytosolic small ribosomal subunit [GO:0022627]; membrane [GO:0016020]	Y	Y			N			N	N		113.72	48.95		30	13		7	2		4	2		Y	Y		17749	6.01918	0.00465609
AT3G05590	P42791	RL182_ARATH	60S ribosomal protein L18-2	Arabidopsis thaliana	RPL18B	Y						Unknown		RNA binding [GO:0003723]; structural constituent of ribosome [GO:0003735]	translation [GO:0006412]	chloroplast [GO:0009507]; cytosolic large ribosomal subunit [GO:0022625]; large ribosomal subunit [GO:0015934]; plasma membrane [GO:0005886]; vacuolar membrane [GO:0005774]; vacuole [GO:0005773]	Y	Y	P0CX49 (seed-ortholog); P0CX50 (seed-ortholog)	776	Y	Q07020 (seed-ortholog)	1287	Y	N		98.66			18			3			3			Y			20926	2.68695	0.530833
AT5G27850	Q940B0	RL183_ARATH	60S ribosomal protein L18-3	Arabidopsis thaliana	RPL18C	Y						Unknown		structural constituent of ribosome [GO:0003735]	translation [GO:0006412]	cytosol [GO:0005829]; cytosolic large ribosomal subunit [GO:0022625]; cytosolic ribosome [GO:0022626]; membrane [GO:0016020]; plasmodesma [GO:0009506]; vacuole [GO:0005773]	Y	Y			Y			N	N		98.66			18			3			3			Y			20967	2.68695	0.530833
AT2G09990	Q9SK22	RS161_ARATH	40S ribosomal protein S16-1	Arabidopsis thaliana	RPS16A	Y						Unknown		structural constituent of ribosome [GO:0003735]	translation [GO:0006412]	cell wall [GO:0005618]; chloroplast [GO:0009507]; cytosol [GO:0005829]; cytosolic ribosome [GO:0022626]; cytosolic small ribosomal subunit [GO:0022627]; membrane [GO:0016020]; plasmodesma [GO:0009506]	Y	Y	P0CX51 (seed-ortholog); P0CX52 (seed-ortholog)	828	Y	P62249 (seed-ortholog)	1382	Y	N		94.91	20.94		21	5		3	1		3	1		Y	N		16631	4.29119	0.3701
AT3G04230	Q9M8X9	RS162_ARATH	40S ribosomal protein S16-2	Arabidopsis thaliana	RPS16B	Y						Unknown		structural constituent of ribosome [GO:0003735]	translation [GO:0006412]	chloroplast [GO:0009507]; cytosol [GO:0005829]; cytosolic ribosome [GO:0022626]; cytosolic small ribosomal subunit [GO:0022627]; membrane [GO:0016020]; nucleolus [GO:0005730]	Y	Y			N			N	N			20.94			5			1		-	1			N		16586	4.29119	0.3701
AT5G18380	Q42340	RS163_ARATH	40S ribosomal protein S16-3	Arabidopsis thaliana	RPS16C	Y						Unknown		structural constituent of ribosome [GO:0003735]	translation [GO:0006412]	chloroplast [GO:0009507]; cytosolic small ribosomal subunit [GO:0022627]; plasmodesma [GO:0009506]	Y	Y			Y			Y	N		94.91	20.94		21	5		3	1		3	1		Y	N		16617	4.29119	0.3701
AT1G22780	P34788	RS18_ARATH	40S ribosomal protein S18	Arabidopsis thaliana	RPS18A	Y						Unknown		rRNA binding [GO:0019843]; structural constituent of ribosome [GO:0003735]	ribosome biogenesis [GO:0042254]; translational initiation [GO:0006413]	cell wall [GO:0005618]; cytosol [GO:0005829]; cytosolic ribosome [GO:0022626]; cytosolic small ribosomal subunit [GO:0022627]; membrane [GO:0016020]; nucleolus [GO:0005730]; plasma membrane [GO:0005886]; plasmodesma [GO:0009506]; ribosome [GO:0005840]; vacuolar membrane [GO:0005774]; vacuole [GO:0005773]	Y	Y	P0CX55 (seed-ortholog); P0CX56 (seed-ortholog)	823	Y	P62269 (seed-ortholog)	1263	Y	N		145.27	32.71		38	8		5	1		5	1		Y	Y		17545	3.56974	0.204392
AT1G02780	Q9SRX2	RL191_ARATH	60S ribosomal protein L19-1	Arabidopsis thaliana	RPL19A	Y						Unknown		structural constituent of ribosome [GO:0003735]	translation [GO:0006412]	cytosol [GO:0005829]; cytosolic large ribosomal subunit [GO:0022625]; cytosolic ribosome [GO:0022626]; membrane [GO:0016020]; nucleolus [GO:0005730]; plasma membrane [GO:0005886]; plasmodesma [GO:0009506]	Y	Y	P0CX82 (seed-ortholog); P0CX83 (seed-ortholog)	745	N	P84098 (seed-ortholog)	1162	N	N		138.27			28			7			7			Y			24606	8.65987	0.0369608
AT1G36240	Q9C8F7	RL301_ARATH	Putative 60S ribosomal protein L30-1	Arabidopsis thaliana	RPL30A	Y						Unknown		RNA binding [GO:0003723]; structural constituent of ribosome [GO:0003735]	translation [GO:0006412]	cytosol [GO:0005829]; cytosolic large ribosomal subunit [GO:0022625]	Y	Y	P14120 (seed-ortholog, core RBP)	1298	N	P62888 (seed-ortholog, core RBP)	1846	Y	Y		49.55			14			1			1			Y			12317	4.74157	0.509048
AT1G77940	Q8VZ19	RL302_ARATH	60S ribosomal protein L30-2	Arabidopsis thaliana	RPL30B	Y						Unknown		RNA binding [GO:0003723]; structural constituent of ribosome [GO:0003735]	translation [GO:0006412]	cytosolic large ribosomal subunit [GO:0022625]; cytosolic ribosome [GO:0022626]	Y	Y			Y			N	Y		49.55			14			1			1			Y			12290	4.74157	0.509048
AT1G43170	P17094	RL31_ARATH	60S ribosomal protein L3-1	Arabidopsis thaliana	ARP1	Y						Inferred (Translation protein, beta-barrel domain (Beta-barrel))	IPR009000	structural constituent of ribosome [GO:0003735]	translation [GO:0006412]	cell wall [GO:0005618]; cytosol [GO:0005829]; cytosolic large ribosomal subunit [GO:0022625]; cytosolic ribosome [GO:0022626]; membrane [GO:0016020]; nucleolus [GO:0005730]; plasma membrane [GO:0005886]; plasmodesma [GO:0009506]; vacuolar membrane [GO:0005774]; vacuole [GO:0005773]	Y	Y	P14126 (seed-ortholog, core RBP)	183	Y	P39023 (seed-ortholog, core RBP)	318	N	Y		28.25			2			1			1			N			44559	3.74826	0.0340261
AT3G62870	Q9LZH9	RL7A2_ARATH	60S ribosomal protein L7a-2	Arabidopsis thaliana	RPL7AB	Y						Unknown		RNA binding [GO:0003723]	maturation of LSU-rRNA [GO:0000470]; translation [GO:0006412]	cytosol [GO:0005829]; cytosolic large ribosomal subunit [GO:0022625]; cytosolic ribosome [GO:0022626]; membrane [GO:0016020]; vacuolar membrane [GO:0005774]	Y	Y	P17076 (seed-ortholog, core RBP); P29453 (seed-ortholog, core RBP)	553	N	P62424 (seed-ortholog, core RBP)	999	N	Y		25.65			3			1			1			N			29034	3.19877	0.226902
AT2G41840	P49688	RS23_ARATH	40S ribosomal protein S2-3	Arabidopsis thaliana	RPS2C	Y						Unknown		RNA binding [GO:0003723]; structural constituent of ribosome [GO:0003735]	translation [GO:0006412]	cytosol [GO:0005829]; cytosolic ribosome [GO:0022626]; cytosolic small ribosomal subunit [GO:0022627]; membrane [GO:0016020]; nucleolus [GO:0005730]; plasmodesma [GO:0009506]	Y	Y	P25443 (seed-ortholog, core RBP)	472	N	P15880 (seed-ortholog, core RBP)	631	N	Y		92.51	32.48		13	5		3	1		3	1		Y	N		30879	3.6924	0.165024
AT3G25520	Q8LBI1	RL51_ARATH	60S ribosomal protein L5-1	Arabidopsis thaliana	ATL5	Y						Unknown		5S rRNA binding [GO:0008097]; structural constituent of ribosome [GO:0003735]	adaxial/abaxial pattern specification [GO:0009955]; cell proliferation [GO:0008283]; leaf morphogenesis [GO:0009965]; nucleocytoplasmic transport [GO:0006913]; response to cytokinin [GO:0009735]; ribosomal large subunit assembly [GO:0000027]; root morphogenesis [GO:0010015]; translation [GO:0006412]	chloroplast [GO:0009507]; cytoplasm [GO:0005737]; cytosol [GO:0005829]; cytosolic large ribosomal subunit [GO:0022625]; cytosolic ribosome [GO:0022626]; membrane [GO:0016020]; nucleolus [GO:0005730]; nucleus [GO:0005634]; plasma membrane [GO:0005886]; vacuole [GO:0005773]	Y	Y	P26321 (seed-ortholog, core RBP)	466	N	P46777 (seed-ortholog, core RBP)	845	N	Y		32.09			3			1			1			N			34358	18.4616	0.530833
AT5G39740	P49227	RL52_ARATH	60S ribosomal protein L5-2	Arabidopsis thaliana	RPL5B	Y						Unknown		5S rRNA binding [GO:0008097]; structural constituent of ribosome [GO:0003735]	cell proliferation [GO:0008283]; leaf morphogenesis [GO:0009965]; ribosomal large subunit assembly [GO:0000027]; translation [GO:0006412]	cytosol [GO:0005829]; cytosolic large ribosomal subunit [GO:0022625]; cytosolic ribosome [GO:0022626]; nucleolus [GO:0005730]; plasma membrane [GO:0005886]; vacuole [GO:0005773]	Y	Y			Y			Y	Y		32.09			3			1			1			N			34437	18.4616	0.530833
AT2G37270	Q9ZUT9	RS51_ARATH	40S ribosomal protein S5-1	Arabidopsis thaliana	RPS5A	Y						Inferred (Ribosomal protein S7 domain (S7))	IPR023798	mRNA binding [GO:0003729]; rRNA binding [GO:0019843]; structural constituent of ribosome [GO:0003735]	response to cytokinin [GO:0009735]; ribosomal small subunit assembly [GO:0000028]; translation [GO:0006412]	cell wall [GO:0005618]; chloroplast [GO:0009507]; cytosol [GO:0005829]; cytosolic ribosome [GO:0022626]; cytosolic small ribosomal subunit [GO:0022627]; membrane [GO:0016020]; plasma membrane [GO:0005886]; plasmodesma [GO:0009506]; vacuolar membrane [GO:0005774]	Y	Y	P26783 (seed-ortholog, core RBP)	526	Y	P46782 (seed-ortholog, core RBP)	927	Y	Y		66.09			11			2			2			Y			22991	4.88827	0.530833
AT3G11940	P51427	RS52_ARATH	40S ribosomal protein S5-2	Arabidopsis thaliana	RPS5B	Y						Inferred (Ribosomal protein S7 domain (S7))	IPR023798	mRNA binding [GO:0003729]; rRNA binding [GO:0019843]; structural constituent of ribosome [GO:0003735]	ribosomal small subunit assembly [GO:0000028]; translation [GO:0006412]	cell wall [GO:0005618]; chloroplast [GO:0009507]; cytosolic ribosome [GO:0022626]; cytosolic small ribosomal subunit [GO:0022627]; plasma membrane [GO:0005886]; plasmodesma [GO:0009506]; vacuole [GO:0005773]	Y	Y			Y			N	Y		66.09			11			2			2			Y			22921	4.88827	0.494392
AT3G07110	Q9SFU1	R13A1_ARATH	60S ribosomal protein L13a-1	Arabidopsis thaliana	RPL13AA	Y						Unknown		structural constituent of ribosome [GO:0003735]	translation [GO:0006412]	large ribosomal subunit [GO:0015934]	Y	Y	P26784 (seed-ortholog, core RBP); P26785 (core RBP)	800	N	P40429 (seed-ortholog, core RBP)	1286	N	Y		79.2			13			2			1			N			23466	8.83756	0.133803
AT4G13170	Q9SVR0	R13A3_ARATH	60S ribosomal protein L13a-3	Arabidopsis thaliana	RPL13AC	Y						Unknown		structural constituent of ribosome [GO:0003735]	translation [GO:0006412]	cytosolic large ribosomal subunit [GO:0022625]; membrane [GO:0016020]	Y	Y			N			Y	Y		72.73			10			2			1			Y			23629	5.5239	0.226902
AT3G04840	Q9CAV0	RS3A1_ARATH	40S ribosomal protein S3a-1	Arabidopsis thaliana	RPS3AA	Y						Unknown		structural constituent of ribosome [GO:0003735]	translation [GO:0006412]	chloroplast [GO:0009507]; cytosol [GO:0005829]; cytosolic ribosome [GO:0022626]; cytosolic small ribosomal subunit [GO:0022627]; plasma membrane [GO:0005886]; plasmodesma [GO:0009506]	Y	Y	P33442 (seed-ortholog, core RBP); P23248 (core RBP)	452	N	P61247 (seed-ortholog, core RBP)	784	N	Y		82.73	21.28		14	3		3	1		3	1		Y	N		29851	4.52789	0.0709412
AT4G34670	Q42262	RS3A2_ARATH	40S ribosomal protein S3a-2	Arabidopsis thaliana	RPS3AB	Y						Unknown		structural constituent of ribosome [GO:0003735]	translation [GO:0006412]	cell wall [GO:0005618]; cytosol [GO:0005829]; cytosolic ribosome [GO:0022626]; cytosolic small ribosomal subunit [GO:0022627]; membrane [GO:0016020]; nucleolus [GO:0005730]; plasma membrane [GO:0005886]; plasmodesma [GO:0009506]	Y	Y			Y			Y	Y			21.28			3			1			1			N		29803	4.52789	0.0709412
AT4G18100	P49211	RL321_ARATH	60S ribosomal protein L32-1	Arabidopsis thaliana	RPL32A	Y						Unknown		structural constituent of ribosome [GO:0003735]	translation [GO:0006412]	cytosol [GO:0005829]; cytosolic large ribosomal subunit [GO:0022625]; cytosolic ribosome [GO:0022626]; nucleolus [GO:0005730]	Y	Y	P38061 (seed-ortholog, core RBP)	1284	N	P62910 (seed-ortholog, core RBP)	1717	Y	Y		48.76			8			1			1			N			15503	3.43832	0.202288
AT3G45030	P49200	RS201_ARATH	40S ribosomal protein S20-1	Arabidopsis thaliana	RPS20A	Y						Unknown		RNA binding [GO:0003723]; structural constituent of ribosome [GO:0003735]	translation [GO:0006412]	cell wall [GO:0005618]; cytosol [GO:0005829]; cytosolic small ribosomal subunit [GO:0022627]	Y	Y	P38701 (seed-ortholog, core RBP)	1283	Y	P60866 (seed-ortholog, core RBP)	1842	Y	Y		120.68		29.15	51		6	2		1	6		1	Y		Y	13878	8.80993	0.031213
AT3G47370	Q9STY6	RS202_ARATH	40S ribosomal protein S20-2	Arabidopsis thaliana	RPS20B	Y						Unknown		RNA binding [GO:0003723]; structural constituent of ribosome [GO:0003735]	translation [GO:0006412]	cell wall [GO:0005618]; cytosol [GO:0005829]; cytosolic ribosome [GO:0022626]; cytosolic small ribosomal subunit [GO:0022627]; membrane [GO:0016020]; nucleolus [GO:0005730]; plasmodesma [GO:0009506]	Y	Y			N			N	Y		115.14		29.15	50		6	2		1	6		1	Y		Y	13693	5.39044	0.33272
AT2G36160	Q9SIH0	RS141_ARATH	40S ribosomal protein S14-1	Arabidopsis thaliana	RPS14A	Y						Unknown		structural constituent of ribosome [GO:0003735]	translation [GO:0006412]	chloroplast [GO:0009507]; cytosol [GO:0005829]; cytosolic ribosome [GO:0022626]; cytosolic small ribosomal subunit [GO:0022627]; membrane [GO:0016020]; plasma membrane [GO:0005886]; plasmodesma [GO:0009506]; vacuolar membrane [GO:0005774]	Y	Y	P39516 (seed-ortholog, core RBP)	736	Y	P62263 (seed-ortholog, core RBP)	1167	Y	Y		146.48			43			10			1			Y			16257	4.40804	0.00888708
AT3G11510	Q9CAX6	RS142_ARATH	40S ribosomal protein S14-2	Arabidopsis thaliana	RPS14B	Y						Unknown		structural constituent of ribosome [GO:0003735]	translation [GO:0006412]	cytosolic ribosome [GO:0022626]; cytosolic small ribosomal subunit [GO:0022627]; nucleolus [GO:0005730]	Y	Y			Y			Y	Y		146.79			43			10			1			Y			16273	5.15163	0.00465609
AT2G40590	P49206	RS261_ARATH	40S ribosomal protein S26-1	Arabidopsis thaliana	RPS26A	Y						Unknown		structural constituent of ribosome [GO:0003735]	translation [GO:0006412]	cytosolic small ribosomal subunit [GO:0022627]	Y	Y	P39938 (seed-ortholog, core RBP)	1176	N	P62854 (seed-ortholog, core RBP)	1939	N	Y			62.77	33.51		18	7		2	1		2	1		N	N	14729	6.87913	0.012625
AT2G40510	Q8LPJ7	RS262_ARATH	40S ribosomal protein S26-2	Arabidopsis thaliana	RPS26B	Y						Unknown		structural constituent of ribosome [GO:0003735]	translation [GO:0006412]	chloroplast [GO:0009507]; cytosol [GO:0005829]; cytosolic small ribosomal subunit [GO:0022627]; plasmodesma [GO:0009506]	Y	Y			N			N	Y		103.97	62.77	33.51	28	18	7	3	2	1	1	2	1	Y	N	N	14841	6.87913	0.012625
AT3G56340	Q9LYK9	RS263_ARATH	40S ribosomal protein S26-3	Arabidopsis thaliana	RPS26C	Y						Unknown		structural constituent of ribosome [GO:0003735]	translation [GO:0006412]	cytosolic ribosome [GO:0022626]; cytosolic small ribosomal subunit [GO:0022627]; membrane [GO:0016020]	Y	Y			Y			Y	Y		138.53	62.77	33.51	39	18	7	6	2	1	4	2	1	Y	N	N	14628	6.87913	0.012625
AT3G49010	P41127	RL131_ARATH	60S ribosomal protein L13-1	Arabidopsis thaliana	RPL13B	Y						Unknown		RNA binding [GO:0003723]; structural constituent of ribosome [GO:0003735]	response to cytokinin [GO:0009735]; translation [GO:0006412]	cell wall [GO:0005618]; cytosol [GO:0005829]; cytosolic large ribosomal subunit [GO:0022625]; cytosolic ribosome [GO:0022626]; membrane [GO:0016020]; nucleolus [GO:0005730]; plasma membrane [GO:0005886]; plasmodesma [GO:0009506]; vacuolar membrane [GO:0005774]	Y	Y	P40212 (core RBP)	1078	Y	P26373 (seed-ortholog, core RBP)	1433	N	Y		111.82			22			4			4			Y			23767	6.4348	0.0376042
AT5G23900	Q9FF90	RL133_ARATH	60S ribosomal protein L13-3	Arabidopsis thaliana	RPL13D	Y						Unknown		RNA binding [GO:0003723]; structural constituent of ribosome [GO:0003735]	translation [GO:0006412]	cytosolic large ribosomal subunit [GO:0022625]; cytosolic ribosome [GO:0022626]; membrane [GO:0016020]	Y	Y			N			Y	Y		65.94			13			3			1			N			23485	4.39333	0.0934526
AT1G07070	Q9LMK0	R35A1_ARATH	60S ribosomal protein L35a-1	Arabidopsis thaliana	RPL35AA	Y						Inferred (Translation protein, beta-barrel domain (Beta-barrel))	IPR009000	structural constituent of ribosome [GO:0003735]	translation [GO:0006412]	cytosol [GO:0005829]; cytosolic large ribosomal subunit [GO:0022625]	Y	Y	P41056 (seed-ortholog, core RBP); P05744 (core RBP)	1273	N	P18077 (seed-ortholog, core RBP)	2418	N	Y		27.95			7			1			1			Y			12848	9.21489	0.503584
AT3G55750	P51422	R35A4_ARATH	60S ribosomal protein L35a-4	Arabidopsis thaliana	RPL35AD	Y						Inferred (Translation protein, beta-barrel domain (Beta-barrel))	IPR009000	structural constituent of ribosome [GO:0003735]	translation [GO:0006412]	cytosolic large ribosomal subunit [GO:0022625]; cytosolic ribosome [GO:0022626]; membrane [GO:0016020]	Y	Y			Y			N	Y		27.95			7			1			1			Y			12785	9.21489	0.503584
AT1G14320	Q93VT9	RL101_ARATH	60S ribosomal protein L10-1	Arabidopsis thaliana	RPL10A	Y						Unknown		structural constituent of ribosome [GO:0003735]	cellular response to UV-B [GO:0071493]; defense response [GO:0006952]; developmental process [GO:0032502]; ribosomal large subunit assembly [GO:0000027]; translation [GO:0006412]	chloroplast [GO:0009507]; cytoplasm [GO:0005737]; cytosol [GO:0005829]; cytosolic large ribosomal subunit [GO:0022625]; cytosolic ribosome [GO:0022626]; nucleolus [GO:0005730]; nucleus [GO:0005634]; ribosome [GO:0005840]; vacuolar membrane [GO:0005774]; vacuole [GO:0005773]	Y	Y	P41805 (seed-ortholog, core RBP)	554	N	P27635 (seed-ortholog, core RBP)	939	N	Y		31.74	31.59		5	5		1	1		1	1		N	N		24917	2.40873	0.503584
AT1G26910	Q08770	RL102_ARATH	60S ribosomal protein L10-2	Arabidopsis thaliana	RPL10B	Y						Unknown		structural constituent of ribosome [GO:0003735]	developmental process [GO:0032502]; response to UV-B [GO:0010224]; ribosomal large subunit assembly [GO:0000027]; translation [GO:0006412]	chloroplast envelope [GO:0009941]; cytoplasm [GO:0005737]; cytosolic large ribosomal subunit [GO:0022625]; membrane [GO:0016020]; nucleus [GO:0005634]; ribosome [GO:0005840]	Y	Y			N			N	Y		31.74	31.59		5	5		1	1		1	1		N	N		24909	6.53258	0.0934526
AT1G66580	Q93W22	RL103_ARATH	60S ribosomal protein L10-3	Arabidopsis thaliana	RPL10C	Y						Unknown		structural constituent of ribosome [GO:0003735]	developmental process [GO:0032502]; response to UV-B [GO:0010224]; ribosomal large subunit assembly [GO:0000027]; translation [GO:0006412]	cytoplasm [GO:0005737]; cytosolic large ribosomal subunit [GO:0022625]; cytosolic ribosome [GO:0022626]; nucleus [GO:0005634]; ribosome [GO:0005840]; vacuolar membrane [GO:0005774]; vacuole [GO:0005773]	Y	Y			Y			Y	Y		31.74	31.59		5	5		1	1		1	1		N	N		24929	6.53258	0.0934526
AT5G41520	Q9FFS8	RS102_ARATH	40S ribosomal protein S10-2	Arabidopsis thaliana	RPS10B	Y						Inferred (Plectin/S10, N-terminal (Plectin/S10))	IPR005326	structural constituent of ribosome [GO:0003735]	auxin homeostasis [GO:0010252]; axillary shoot meristem initiation [GO:0090506]; regulation of secondary shoot formation [GO:2000032]; ribosomal small subunit assembly [GO:0000028]	cell wall [GO:0005618]; chloroplast [GO:0009507]; cytosol [GO:0005829]; cytosolic ribosome [GO:0022626]; cytosolic small ribosomal subunit [GO:0022627]	Y	Y	P46784 (seed-ortholog, core RBP)	1409	N	P46783 (seed-ortholog, core RBP)	2061	Y	Y		58.68			11			2			2			N			19733	4.24131	0.530833
AT1G48830	Q9C514	RS71_ARATH	40S ribosomal protein S7-1	Arabidopsis thaliana	RPS7A	Y						Unknown		structural constituent of ribosome [GO:0003735]	translation [GO:0006412]	cell wall [GO:0005618]; chloroplast [GO:0009507]; cytosol [GO:0005829]; cytosolic ribosome [GO:0022626]; cytosolic small ribosomal subunit [GO:0022627]; plasma membrane [GO:0005886]	Y	Y	P48164 (seed-ortholog, core RBP); P26786 (core RBP)	940	Y	P62081 (seed-ortholog, core RBP)	1588	Y	Y		90.77			21			4			4			Y			21922	7.27916	0.0715167
AT3G02560	Q9M885	RS72_ARATH	40S ribosomal protein S7-2	Arabidopsis thaliana	RPS7B	Y						Unknown		structural constituent of ribosome [GO:0003735]	translation [GO:0006412]	chloroplast [GO:0009507]; cytosol [GO:0005829]; cytosolic ribosome [GO:0022626]; cytosolic small ribosomal subunit [GO:0022627]; membrane [GO:0016020]	Y	Y			N			N	Y		110.57	51.83		19	15		4	3		3	2		Y	Y		22196	9.83707	0.00336808
AT5G16130	Q8LD03	RS73_ARATH	40S ribosomal protein S7-3	Arabidopsis thaliana	RPS7C	Y						Unknown		structural constituent of ribosome [GO:0003735]	translation [GO:0006412]	cytosol [GO:0005829]; cytosolic ribosome [GO:0022626]; cytosolic small ribosomal subunit [GO:0022627]; membrane [GO:0016020]; nucleolus [GO:0005730]; plasma membrane [GO:0005886]; plasmodesma [GO:0009506]	Y	Y			N			N	Y		120.64	37.47		18	10		5	2		4	1		Y	Y		22061	6.99455	0.00616103
AT5G02870	P49691	RL4B_ARATH	60S ribosomal protein L4-2	Arabidopsis thaliana	RPL4D	Y						Unknown		structural constituent of ribosome [GO:0003735]	response to cytokinin [GO:0009735]; translation [GO:0006412]	chloroplast [GO:0009507]; cytosol [GO:0005829]; cytosolic large ribosomal subunit [GO:0022625]; cytosolic ribosome [GO:0022626]; membrane [GO:0016020]; nucleolus [GO:0005730]; plasma membrane [GO:0005886]; plasmodesma [GO:0009506]; vacuolar membrane [GO:0005774]; vacuole [GO:0005773]	Y	Y	P49626 (seed-ortholog, core RBP)	332	N	P36578 (seed-ortholog, core RBP)	503	N	Y		32.57			2			1			1			Y			44722	7.98005	0.530833
AT3G49910	P51414	RL261_ARATH	60S ribosomal protein L26-1	Arabidopsis thaliana	RPL26A	Y						Inferred (Translation protein SH3-like domain (SH3))	IPR008991	structural constituent of ribosome [GO:0003735]	response to cold [GO:0009409]; translation [GO:0006412]	chloroplast [GO:0009507]; cytosol [GO:0005829]; cytosolic large ribosomal subunit [GO:0022625]; cytosolic ribosome [GO:0022626]; membrane [GO:0016020]; nucleolus [GO:0005730]; nucleus [GO:0005634]; plasma membrane [GO:0005886]; vacuolar membrane [GO:0005774]	Y	Y	P53221 (seed-ortholog, core RBP)	1133	Y	P61254 (seed-ortholog, core RBP)	1661	Y	Y		67.18			9			2			2			Y			16945	5.04575	0.218235
AT2G01250	P60040	RL72_ARATH	60S ribosomal protein L7-2	Arabidopsis thaliana	RPL7B	Y						Unknown		Unknown	Unknown	cell wall [GO:0005618]; chloroplast [GO:0009507]; cytosol [GO:0005829]; cytosolic large ribosomal subunit [GO:0022625]; cytosolic ribosome [GO:0022626]; membrane [GO:0016020]; plasma membrane [GO:0005886]; vacuolar membrane [GO:0005774]; vacuole [GO:0005773]	Y	Y	Q12213 (core RBP)	564	N	P18124 (seed-ortholog, core RBP)	959	N	Y		108.81	31.38	31.74	19	4	4	4	1	1	3	1	1	Y	N	N	28171	13.2982	0.030749
AT2G44120	P60039	RL73_ARATH	60S ribosomal protein L7-3	Arabidopsis thaliana	RPL7C	Y						Unknown		Unknown	Unknown	ribosome [GO:0005840]	Y	Y			N			N	Y		80.51	31.38	31.74	10	4	4	2	1	1	1	1	1	Y	N	N	27940	9.97679	0.108234
ATCG00900	P61841	RR7_ARATH	30S ribosomal protein S7, chloroplastic	Arabidopsis thaliana	rps7-A	Y						Inferred (Ribosomal protein S7 domain (S7))	IPR023798	rRNA binding [GO:0019843]; structural constituent of ribosome [GO:0003735]	translation [GO:0006412]	chloroplast [GO:0009507]; small ribosomal subunit [GO:0015935]	Y	Y				Q9Y2R9 (seed-ortholog)	2771	N	N		78.2	49.16	57.8	19	12	12	3	2	2	3	2	2	Y	N	N	17357	4.55465	0.11116
AT1G35680	P51412	RK21_ARATH	50S ribosomal protein L21, chloroplastic	Arabidopsis thaliana	RPL21	Y						Unknown		rRNA binding [GO:0019843]; structural constituent of ribosome [GO:0003735]	chloroplast organization [GO:0009658]; embryo development ending in seed dormancy [GO:0009793]; response to cold [GO:0009409]; thylakoid membrane organization [GO:0010027]; translation [GO:0006412]	chloroplast [GO:0009507]; chloroplast envelope [GO:0009941]; chloroplast stroma [GO:0009570]; nucleus [GO:0005634]; ribosome [GO:0005840]	Y	Y				Q7Z2W9 (seed-ortholog)	3019	Y	N		76.14			10			2			2			Y			24038	7.68382	0.0352955
ATCG00830	P56791	RK2_ARATH	50S ribosomal protein L2, chloroplastic	Arabidopsis thaliana	rpl2-A	Y						Inferred (Translation protein SH3-like domain (SH3)); (Nucleic acid-binding, OB-fold (OB))	IPR008991; IPR012340	rRNA binding [GO:0019843]; structural constituent of ribosome [GO:0003735]; transferase activity [GO:0016740]	translation [GO:0006412]	chloroplast [GO:0009507]; large ribosomal subunit [GO:0015934]	Y	Y				Q5T653 (seed-ortholog)	2312	Y	N		145.95	27.74		24	3		7	1		7	1		Y	N		29865	6.55852	0.0340261
ATCG00750	P56802	RR11_ARATH	30S ribosomal protein S11, chloroplastic	Arabidopsis thaliana	rps11	Y						Unknown		rRNA binding [GO:0019843]; structural constituent of ribosome [GO:0003735]	translation [GO:0006412]	chloroplast [GO:0009507]; ribosome [GO:0005840]	Y	Y				P82912 (seed-ortholog)	2717	Y	N		41.63			12			1			1			N			15024	3.26496	0.226902
AT1G04480	P49690	RL23_ARATH	60S ribosomal protein L23	Arabidopsis thaliana	RPL23A	Y						Unknown		large ribosomal subunit rRNA binding [GO:0070180]; structural constituent of ribosome [GO:0003735]	translation [GO:0006412]	cytosolic large ribosomal subunit [GO:0022625]; nucleolus [GO:0005730]	Y	Y				P62829 (seed-ortholog)	1291	Y	N		35.85			11			2			2			Y			15027	5.53689	0.249543
AT4G27090	Q9T043	RL142_ARATH	60S ribosomal protein L14-2	Arabidopsis thaliana	RPL14B	Y						Inferred (Translation protein SH3-like domain (SH3))	IPR008991	structural constituent of ribosome [GO:0003735]	ribosomal large subunit biogenesis [GO:0042273]; translation [GO:0006412]	chloroplast [GO:0009507]; cytosol [GO:0005829]; cytosolic large ribosomal subunit [GO:0022625]; cytosolic ribosome [GO:0022626]; endoplasmic reticulum [GO:0005783]; nucleolus [GO:0005730]; plasmodesma [GO:0009506]; vacuolar membrane [GO:0005774]; vacuole [GO:0005773]	Y	Y				P50914 (seed-ortholog)	2324	Y	N		40.47			15			2			2			Y			15505	10.351	0.295766
AT3G09500	Q9SF53	RL351_ARATH	60S ribosomal protein L35-1	Arabidopsis thaliana	RPL35A	Y						Unknown		structural constituent of ribosome [GO:0003735]	translation [GO:0006412]	cytosolic large ribosomal subunit [GO:0022625]; nucleolus [GO:0005730]; plasmodesma [GO:0009506]	Y	Y				P42766 (seed-ortholog)	1984	N	N		72.3			15			2			2			Y			14285	8.27194	0.324504
AT3G55170	Q9M3D2	RL353_ARATH	60S ribosomal protein L35-3	Arabidopsis thaliana	RPL35C	Y						Unknown		mRNA binding [GO:0003729]; structural constituent of ribosome [GO:0003735]	maturation of LSU-rRNA from tricistronic rRNA transcript (SSU-rRNA, 5.8S rRNA, LSU-rRNA) [GO:0000463]; translation [GO:0006412]	cytosolic large ribosomal subunit [GO:0022625]	Y	Y						Y	N		55.94			10			1			1			N			14177	8.27194	0.324504
ATCG00330	P56804	RR14_ARATH	30S ribosomal protein S14, chloroplastic	Arabidopsis thaliana	rps14	Y						Unknown		rRNA binding [GO:0019843]; structural constituent of ribosome [GO:0003735]	translation [GO:0006412]	chloroplast [GO:0009507]; ribosome [GO:0005840]	Y	Y				O60783 (seed-ortholog)	3079	Y	N		49.4			13			1			1			Y			11785	2.21157	0.0963617
ATCG00065/ATCG01230	P62126	RR12_ARATH	30S ribosomal protein S12, chloroplastic	Arabidopsis thaliana	rps12-A	Y						Inferred (Nucleic acid-binding, OB-fold (OB))	IPR012340	rRNA binding [GO:0019843]; structural constituent of ribosome [GO:0003735]	translation [GO:0006412]	chloroplast [GO:0009507]; small ribosomal subunit [GO:0015935]	Y	Y				O15235 (seed-ortholog)	2627	Y	N		45.04			13			2			2			N			13764	6.51084	0.204392
AT2G36170	B9DHA6	RL40A_ARATH	Ubiquitin-60S ribosomal protein L40-1	Arabidopsis thaliana	RPL40A	Y						Unknown		structural constituent of ribosome [GO:0003735]	translation [GO:0006412]	cytosolic large ribosomal subunit [GO:0022625]; nucleolus [GO:0005730]	Y	Y							N		62.15			26			3			1			Y			14733	6.67422	0.0192649
AT4G01310	O04603	RK5_ARATH	50S ribosomal protein L5, chloroplastic	Arabidopsis thaliana	RPL5	Y						Unknown		rRNA binding [GO:0019843]; structural constituent of ribosome [GO:0003735]	response to cytokinin [GO:0009735]; ribosomal large subunit assembly [GO:0000027]; translation [GO:0006412]	chloroplast [GO:0009507]; chloroplast envelope [GO:0009941]; chloroplast stroma [GO:0009570]; cytosolic ribosome [GO:0022626]; membrane [GO:0016020]	Y	Y							N		32.01			4			1			1			Y			28344	11.8368	0.327618
AT2G33450	O22795	RK28_ARATH	50S ribosomal protein L28, chloroplastic	Arabidopsis thaliana	RPL28	Y						Unknown		structural constituent of ribosome [GO:0003735]	translation [GO:0006412]	chloroplast [GO:0009507]; chloroplast envelope [GO:0009941]; chloroplast stroma [GO:0009570]; membrane [GO:0016020]; ribosome [GO:0005840]	Y	Y							N		26.36			8			1			1			N			16033	9.79088	0.3701
AT1G79850	P16180	RR17_ARATH	30S ribosomal protein S17, chloroplastic	Arabidopsis thaliana	RPS17	Y						Inferred (Nucleic acid-binding, OB-fold (OB))	IPR012340	rRNA binding [GO:0019843]; structural constituent of ribosome [GO:0003735]	plastid translation [GO:0032544]	chloroplast [GO:0009507]; chloroplast envelope [GO:0009941]; chloroplast stroma [GO:0009570]; chloroplast thylakoid [GO:0009534]; cytosolic small ribosomal subunit [GO:0022627]; plastid small ribosomal subunit [GO:0000312]	Y	Y							N		65.13			20			2			2			Y			16282	10.2443	0.495485
AT3G44890	P25864	RK9_ARATH	50S ribosomal protein L9, chloroplastic	Arabidopsis thaliana	RPL9	Y						Inferred (Ribosomal protein L9, C-terminal (L9))	IPR020069	rRNA binding [GO:0019843]; structural constituent of ribosome [GO:0003735]	translation [GO:0006412]	chloroplast [GO:0009507]; chloroplast envelope [GO:0009941]; chloroplast stroma [GO:0009570]; mitochondrion [GO:0005739]; plastid large ribosomal subunit [GO:0000311]	Y	Y							N		39.21			9			2			2			Y			22134	7.88518	0.150349
AT3G25920	P25873	RK15_ARATH	50S ribosomal protein L15, chloroplastic	Arabidopsis thaliana	RPL15	Y						Unknown		structural constituent of ribosome [GO:0003735]	response to cytokinin [GO:0009735]; translation [GO:0006412]	chloroplast [GO:0009507]; chloroplast envelope [GO:0009941]; chloroplast stroma [GO:0009570]; plastid large ribosomal subunit [GO:0000311]	Y	Y							N		112.95			24			7			7			Y			29707	5.28611	0.012625
ATCG00790	P56793	RK16_ARATH	50S ribosomal protein L16, chloroplastic	Arabidopsis thaliana	rpl16	Y						Unknown		rRNA binding [GO:0019843]; structural constituent of ribosome [GO:0003735]	translation [GO:0006412]	chloroplast [GO:0009507]; ribosome [GO:0005840]	Y	Y							N		91.38			40			4			4			Y			15294	9.71645	0.0516165
ATCG00660	P56794	RK20_ARATH	50S ribosomal protein L20, chloroplastic	Arabidopsis thaliana	rpl20	Y						Unknown		rRNA binding [GO:0019843]; structural constituent of ribosome [GO:0003735]	ribosomal large subunit assembly [GO:0000027]; translation [GO:0006412]	chloroplast [GO:0009507]; ribosome [GO:0005840]	Y	Y							N		67.94			16			2			2			Y			14163	10.4353	0.0819269
ATCG00810	P56795	RK22_ARATH	50S ribosomal protein L22, chloroplastic	Arabidopsis thaliana	rpl22	Y						Unknown		rRNA binding [GO:0019843]; structural constituent of ribosome [GO:0003735]	translation [GO:0006412]	chloroplast [GO:0009507]; large ribosomal subunit [GO:0015934]	Y	Y							N		49.27			11			2			2			Y			18587	8.77573	0.11116
ATCG00800	P56798	RR3_ARATH	30S ribosomal protein S3, chloroplastic	Arabidopsis thaliana	rps3	Y						Inferred (K Homology domain, type 2 (KH))	IPR004044	rRNA binding [GO:0019843]; structural constituent of ribosome [GO:0003735]	translation [GO:0006412]	chloroplast [GO:0009507]; cytosolic small ribosomal subunit [GO:0022627]	Y	Y							N		22.78			5			1			1			N			25188	9.46464	0.43655
ATCG00380	P56799	RR4_ARATH	30S ribosomal protein S4, chloroplastic	Arabidopsis thaliana	rps4	Y						Inferred (RNA-binding S4 domain (S4))	IPR002942	rRNA binding [GO:0019843]; structural constituent of ribosome [GO:0003735]	translation [GO:0006412]	chloroplast [GO:0009507]; small ribosomal subunit [GO:0015935]	Y	Y							N		68.9			13			3			3			N			23240	4.88325	0.192052
ATCG00770	P56801	RR8_ARATH	30S ribosomal protein S8, chloroplastic	Arabidopsis thaliana	rps8	Y						Unknown		rRNA binding [GO:0019843]; structural constituent of ribosome [GO:0003735]	translation [GO:0006412]	chloroplast [GO:0009507]; ribosome [GO:0005840]	Y	Y							N		65.99			19			2			2			Y			15479	8.72275	0.122229
ATCG01020	P61847	RK32_ARATH	50S ribosomal protein L32, chloroplastic	Arabidopsis thaliana	rpl32	Y						Unknown		structural constituent of ribosome [GO:0003735]	translation [GO:0006412]	chloroplast [GO:0009507]; large ribosomal subunit [GO:0015934]	Y	Y							N		37.81			15			1			1			N			6061	6.43862	0.238744
AT2G33800	P93014	RR5_ARATH	30S ribosomal protein S5, chloroplastic	Arabidopsis thaliana	rps5	Y						Unknown		rRNA binding [GO:0019843]; structural constituent of ribosome [GO:0003735]	adaxial/abaxial pattern specification [GO:0009955]; response to cadmium ion [GO:0046686]; response to cold [GO:0009409]; translation [GO:0006412]	chloroplast [GO:0009507]; chloroplast stroma [GO:0009570]; chloroplast thylakoid [GO:0009534]; chloroplast thylakoid membrane [GO:0009535]; membrane [GO:0016020]; mitochondrial small ribosomal subunit [GO:0005763]; nucleus [GO:0005634]; thylakoid [GO:0009579]	Y	Y							N		30.98			6			1			1			Y			32645	15.0868	0.530833
AT3G52590	Q42202	RL40B_ARATH	Ubiquitin-60S ribosomal protein L40-2	Arabidopsis thaliana	RPL40B	Y						Unknown		structural constituent of ribosome [GO:0003735]	protein ubiquitination [GO:0016567]; translation [GO:0006412]	nucleus [GO:0005634]; ribosome [GO:0005840]	Y	Y							N		62.15			26			3			1			Y			14733	6.67422	0.0192649
AT1G26880	Q42351	RL341_ARATH	60S ribosomal protein L34-1	Arabidopsis thaliana	RPL34A	Y						Unknown		structural constituent of ribosome [GO:0003735]	translation [GO:0006412]	chloroplast [GO:0009507]; nucleolus [GO:0005730]; ribosome [GO:0005840]	Y	Y							N		70.12	44.42	50.99	17	17	17	2	2	2	2	2	2	Y	N	N	13705	4.94085	0.0340261
AT1G52300	Q43292	RL372_ARATH	60S ribosomal protein L37-2	Arabidopsis thaliana	RPL37B	Y						Unknown		metal ion binding [GO:0046872]; rRNA binding [GO:0019843]; structural constituent of ribosome [GO:0003735]	translation [GO:0006412]	cytosolic ribosome [GO:0022626]	Y	Y							N		91.54	45.05	56.11	31	18	18	3	2	2	3	2	2	Y	Y	Y	10841	6.6128	0.0491414
AT3G16080	Q8LEM8	RL373_ARATH	60S ribosomal protein L37-3	Arabidopsis thaliana	RPL37C	Y						Unknown		metal ion binding [GO:0046872]; rRNA binding [GO:0019843]; structural constituent of ribosome [GO:0003735]	translation [GO:0006412]	cytosolic large ribosomal subunit [GO:0022625]	Y	Y							N		91.54	45.05	56.11	31	18	18	3	2	2	3	2	2	Y	Y	Y	10771	6.6128	0.0491414
AT1G15250	Q8LFH7	RL371_ARATH	60S ribosomal protein L37-1	Arabidopsis thaliana	RPL37A	Y						Unknown		metal ion binding [GO:0046872]; rRNA binding [GO:0019843]; structural constituent of ribosome [GO:0003735]	translation [GO:0006412]	cytosolic large ribosomal subunit [GO:0022625]	Y	Y							N			45.05	56.11		18	18		2	2		2	2		Y	Y	10817	6.6128	0.0491414
AT1G69620	Q9FE65	RL342_ARATH	60S ribosomal protein L34-2	Arabidopsis thaliana	RPL34B	Y						Unknown		RNA binding [GO:0003723]; structural constituent of ribosome [GO:0003735]	ribosome biogenesis [GO:0042254]; translation [GO:0006412]	cytosolic large ribosomal subunit [GO:0022625]; membrane [GO:0016020]; vacuolar membrane [GO:0005774]	Y	Y							N		70.12	44.42	50.99	17	17	17	2	2	2	2	2	2	Y	N	N	13650	4.94085	0.0340261
AT3G56910	Q9LER7	PSRP5_ARATH	50S ribosomal protein 5, chloroplastic	Arabidopsis thaliana	PSRP5	Y						Unknown		Unknown	chloroplast ribulose bisphosphate carboxylase complex biogenesis [GO:0080158]; plastid translation [GO:0032544]	chloroplast [GO:0009507]; chloroplast envelope [GO:0009941]; chloroplast thylakoid membrane [GO:0009535]; ribosome [GO:0005840]; thylakoid [GO:0009579]	Y	Y							N		75.92			15			2			2			Y			16361	2.06977	0.530833
AT1G29070	Q9LP37	RK34_ARATH	50S ribosomal protein L34, chloroplastic	Arabidopsis thaliana	RPL34	Y						Unknown		rRNA binding [GO:0019843]; structural constituent of ribosome [GO:0003735]	translation [GO:0006412]	chloroplast [GO:0009507]; ribosome [GO:0005840]	Y	Y							N		26.51			4			1			1			Y			16741	4.91499	0.265457
AT3G18740	Q9LSA3	RL303_ARATH	60S ribosomal protein L30-3	Arabidopsis thaliana	RPL30C	Y						Unknown		structural constituent of ribosome [GO:0003735]	response to fungus [GO:0009620]; translation [GO:0006412]	cytosolic large ribosomal subunit [GO:0022625]; cytosolic ribosome [GO:0022626]; plasma membrane [GO:0005886]; plasmodesma [GO:0009506]	Y	Y							N		49.55			14			1			1			Y			12279	4.74157	0.509048
AT3G54210	Q9M385	RK17_ARATH	50S ribosomal protein L17, chloroplastic	Arabidopsis thaliana	RPL17	Y						Unknown		rRNA binding [GO:0019843]; structural constituent of ribosome [GO:0003735]	translation [GO:0006412]	chloroplast [GO:0009507]; chloroplast envelope [GO:0009941]; chloroplast stroma [GO:0009570]; ribosome [GO:0005840]	Y	Y							N		73.38			14			3			3			Y			23481	4.77856	0.332426
AT4G34110	P42731	PABP2_ARATH	Polyadenylate-binding protein 2	Arabidopsis thaliana	PAB2		Y (Known mRBPs)					Inferred (RNA recognition motif domain (RRM))	IPR000504	nucleotide binding [GO:0000166]; translation initiation factor activity [GO:0003743]	nuclear-transcribed mRNA catabolic process, nonsense-mediated decay [GO:0000184]; regulation of nuclear-transcribed mRNA catabolic process, deadenylation-dependent decay [GO:1900151]; regulation of nuclear-transcribed mRNA poly(A) tail shortening [GO:0060211]; regulation of translational initiation [GO:0006446]; response to salt stress [GO:0009651]; translational initiation [GO:0006413]; viral pr…	cytosol [GO:0005829]; nucleus [GO:0005634]	Y	Y	P04147 (seed-ortholog, core RBP)	262	N	P11940 (seed-ortholog, core RBP); Q13310 (core RBP); Q4VXU2 (core RBP)	344	N	Y		188			28			15			14			Y			68672	8.69675	4.3022e-07
AT1G22760	O64380	PABP3_ARATH	Polyadenylate-binding protein 3	Arabidopsis thaliana	PAB3		Y (Known mRBPs)					Inferred (RNA recognition motif domain (RRM))	IPR000504	nucleotide binding [GO:0000166]; RNA binding [GO:0003723]	mRNA processing [GO:0006397]; nuclear-transcribed mRNA catabolic process, nonsense-mediated decay [GO:0000184]; regulation of nuclear-transcribed mRNA poly(A) tail shortening [GO:0060211]; regulation of translation [GO:0006417]	cytoplasm [GO:0005737]; nucleus [GO:0005634]	Y	Y			N			N	Y			24.71	44.69		1	2		1	2		1	2		N	N	72873	3.74285	0.154822
AT2G23350	O22173	PABP4_ARATH	Polyadenylate-binding protein 4	Arabidopsis thaliana	PAB4		Y (Known mRBPs)					Inferred (RNA recognition motif domain (RRM))	IPR000504	nucleotide binding [GO:0000166]; RNA binding [GO:0003723]	regulation of translation [GO:0006417]; response to cadmium ion [GO:0046686]; viral process [GO:0016032]	cytosol [GO:0005829]; nucleus [GO:0005634]	Y	Y			N			N	Y		139.83	24.71	44.69	11	1	2	8	1	2	7	1	2	Y	N	N	71652	3.74285	0.154822
AT1G71770	Q05196	PABP5_ARATH	Polyadenylate-binding protein 5	Arabidopsis thaliana	PAB5		Y (Known mRBPs)					Inferred (RNA recognition motif domain (RRM))	IPR000504	nucleotide binding [GO:0000166]; RNA binding [GO:0003723]	regulation of translation [GO:0006417]	cytoplasm [GO:0005737]; nucleus [GO:0005634]	Y	Y			N			N	Y			24.71	44.69		1	2		1	2		1	2		N	N	74422	3.74285	0.154822
AT1G49760	Q9FXA2	PABP8_ARATH	Polyadenylate-binding protein 8	Arabidopsis thaliana	PAB8		Y (Known mRBPs)					Inferred (RNA recognition motif domain (RRM))	IPR000504	nucleotide binding [GO:0000166]; RNA binding [GO:0003723]	regulation of translation [GO:0006417]; response to cadmium ion [GO:0046686]; viral process [GO:0016032]	cytosol [GO:0005829]; nucleus [GO:0005634]	Y	Y			N			N	Y		191.93			21			12			11			Y			72779	5.29319	0.00465609
AT2G29200	Q9ZW07	PUM1_ARATH	Pumilio homolog 1	Arabidopsis thaliana	APUM1		Y (Known mRBPs)					Inferred (Pumilio RNA-binding repeat (Pumilio))	IPR001313	mRNA binding [GO:0003729]	regulation of translation [GO:0006417]	cytoplasm [GO:0005737]	Y	Y	P25339 (seed-ortholog)	1051	N	Q8TB72 (seed-ortholog); Q14671	659	N	N		41.3			1			1			1			N			106563	5.41192	0.226675
AT2G29190	Q9ZW06	PUM2_ARATH	Pumilio homolog 2	Arabidopsis thaliana	APUM2		Y (Known mRBPs)					Inferred (Pumilio RNA-binding repeat (Pumilio))	IPR001313	mRNA 3'-UTR binding [GO:0003730]; RNA binding [GO:0003723]	regulation of translation [GO:0006417]	cytosol [GO:0005829]	Y	Y			N			N	N		41.3			1			1			1			N			106655	5.41192	0.226675
AT2G29140	Q9ZW02	PUM3_ARATH	Pumilio homolog 3	Arabidopsis thaliana	APUM3		Y (Known mRBPs)					Inferred (Pumilio RNA-binding repeat (Pumilio))	IPR001313	mRNA binding [GO:0003729]	regulation of translation [GO:0006417]	cytoplasm [GO:0005737]; plasma membrane [GO:0005886]	Y	Y			N			N	N		41.3			1			1			1			N			105986	5.41192	0.226675
AT5G47010	Q9FJR0	RENT1_ARATH	Regulator of nonsense transcripts 1 homolog	Arabidopsis thaliana	UPF1		Y (Known mRBPs)		Y	EC 3.6.4.-	Hydrolases	Inferred (RNA helicase UPF1, UPF2-interacting domain (UPF))	IPR018999	ATP binding [GO:0005524]; DNA binding [GO:0003677]; helicase activity [GO:0004386]; RNA binding [GO:0003723]; zinc ion binding [GO:0008270]	defense response to bacterium [GO:0042742]; jasmonic acid mediated signaling pathway [GO:0009867]; long-day photoperiodism [GO:0048571]; nuclear-transcribed mRNA catabolic process, nonsense-mediated decay [GO:0000184]; response to wounding [GO:0009611]; salicylic acid mediated signaling pathway [GO:0009863]; sugar mediated signaling pathway [GO:0010182]	cytoplasm [GO:0005737]; cytoplasmic mRNA processing body [GO:0000932]; cytosol [GO:0005829]; plasma membrane [GO:0005886]; plasmodesma [GO:0009506]	Y	Y	P30771 (seed-ortholog, core RBP)	29	Y	Q92900 (seed-ortholog, core RBP)	21	Y	Y		98.75			4			4			4			Y			136868	2.56284	0.319009
AT5G54900	Q9FPJ8	RB45A_ARATH	Polyadenylate-binding protein RBP45A	Arabidopsis thaliana	RBP45A		Y (Known mRBPs)					Inferred (RNA recognition motif domain (RRM))	IPR000504	nucleotide binding [GO:0000166]; poly(A) binding [GO:0008143]	mRNA processing [GO:0006397]	cytosol [GO:0005829]; nucleus [GO:0005634]	Y	Y	Q00539 (seed-ortholog, core RBP); P32831 (seed-ortholog, core RBP)	966	N				N	Y	134.43			18			6			5			Y			42324	6.35061	0.122612
AT1G11650	Q9SAB3	RB45B_ARATH	Polyadenylate-binding protein RBP45B	Arabidopsis thaliana	RBP45B		Y (Known mRBPs)					Inferred (RNA recognition motif domain (RRM))	IPR000504	nucleotide binding [GO:0000166]; poly(A) binding [GO:0008143]; RNA binding [GO:0003723]	mRNA processing [GO:0006397]; response to cytokinin [GO:0009735]; response to ozone [GO:0010193]	nucleus [GO:0005634]	Y	Y			N				N	Y	172.61	43.73	60.58	27	5	8	12	2	3	12	2	3	Y	Y	Y	44115	4.86146	0.0825305
AT4G27000	Q93W34	RP45C_ARATH	Polyadenylate-binding protein RBP45C	Arabidopsis thaliana	RBP45C		Y (Known mRBPs)					Inferred (RNA recognition motif domain (RRM))	IPR000504	nucleotide binding [GO:0000166]; poly(A) binding [GO:0008143]	mRNA processing [GO:0006397]	cytosol [GO:0005829]; nucleus [GO:0005634]	Y	Y			N				N		171.99	25.33	34.7	21	2	2	10	1	1	9	1	1	Y	N	N	44972	6.21796	0.00393569
AT1G49600	F4I3B3	RB47A_ARATH	Polyadenylate-binding protein RBP47A	Arabidopsis thaliana	RBP47A		Y (Known mRBPs)					Inferred (RNA recognition motif domain (RRM))	IPR000504	nucleotide binding [GO:0000166]; poly(A) binding [GO:0008143]	cellular response to heat [GO:0034605]; mRNA processing [GO:0006397]; response to cytokinin [GO:0009735]	cytoplasmic stress granule [GO:0010494]; cytosol [GO:0005829]; nucleus [GO:0005634]	Y	Y			N				N		194.87			25			11			7			Y			48483	9.93076	1.6755e-06
AT3G19130	Q0WW84	RB47B_ARATH	Polyadenylate-binding protein RBP47B	Arabidopsis thaliana	RBP47B		Y (Known mRBPs)					Inferred (RNA recognition motif domain (RRM))	IPR000504	nucleotide binding [GO:0000166]; poly(A) binding [GO:0008143]	cellular response to heat [GO:0034605]; mRNA processing [GO:0006397]	cytoplasmic stress granule [GO:0010494]; cytosol [GO:0005829]; nucleus [GO:0005634]	Y	Y			N				N	Y	200.71			24			11			7			Y			48119	8.71789	0.000117681
AT1G47490	Q9SX79	RB47C_ARATH	Polyadenylate-binding protein RBP47C	Arabidopsis thaliana	RBP47C		Y (Known mRBPs)					Inferred (RNA recognition motif domain (RRM))	IPR000504	nucleotide binding [GO:0000166]; poly(A) binding [GO:0008143]	cellular response to heat [GO:0034605]; mRNA processing [GO:0006397]	cytoplasmic stress granule [GO:0010494]; nucleus [GO:0005634]	Y	Y			N				N		136.19		26.73	15		2	3		1	6		1	Y		N	48498	7.58501	0.0403103
AT1G02840	O22315	SRSF1_ARATH	Pre-mRNA-splicing factor SF2	Arabidopsis thaliana	SF2		Y (known mRBPs)					Inferred (RNA recognition motif domain (RRM))	IPR000504	nucleotide binding [GO:0000166]; RNA binding [GO:0003723]	mRNA processing [GO:0006397]; RNA splicing [GO:0008380]	interchromatin granule [GO:0035061]; nuclear speck [GO:0016607]; nucleus [GO:0005634]; spliceosomal complex [GO:0005681]	Y	Y	Q01560 (seed-ortholog, core RBP)	1744	N	Q07955 (seed-ortholog); Q13242	1256	Y	N		103.99			14			4			4			Y			33729	6.15582	0.0516165
AT3G53500	Q9FYB7	RSZ32_ARATH	Serine/arginine-rich splicing factor RS2Z32	Arabidopsis thaliana	RS2Z32		Y (Known mRBPs)					Inferred (RNA recognition motif domain (RRM)); (Zinc finger, CCHC-type)	IPR000504; IPR001878	nucleic acid binding [GO:0003676]; nucleotide binding [GO:0000166]; zinc ion binding [GO:0008270]	mRNA splicing, via spliceosome [GO:0000398]; RNA splicing [GO:0008380]	spliceosomal complex [GO:0005681]	Y	Y			N	Q16629 (seed-ortholog); P84103	2221	N	N		54.49			4			1			1			N			31823	6.93337	0.530833
AT2G37340	Q8VYA5	RSZ33_ARATH	Serine/arginine-rich splicing factor RS2Z33	Arabidopsis thaliana	RS2Z33		Y (Known mRBPs)					Inferred (RNA recognition motif domain (RRM)); (Zinc finger, CCHC-type)	IPR000504; IPR001878	nucleic acid binding [GO:0003676]; nucleotide binding [GO:0000166]; zinc ion binding [GO:0008270]	mRNA splicing, via spliceosome [GO:0000398]; RNA splicing [GO:0008380]; spliceosomal complex assembly [GO:0000245]	nuclear speck [GO:0016607]; spliceosomal complex [GO:0005681]	Y	Y			Y			N	N		26.03			2			1			1			N			32893	5.1211	0.503584
AT4G31580	O81126	RZP22_ARATH	Serine/arginine-rich splicing factor RSZ22	Arabidopsis thaliana	RSZ22		Y (Known mRBPs)					Inferred (RNA recognition motif domain (RRM)); (Zinc finger, CCHC-type)	IPR000504; IPR001878	nucleic acid binding [GO:0003676]; nucleotide binding [GO:0000166]; zinc ion binding [GO:0008270]	mRNA splicing, via spliceosome [GO:0000398]; RNA splicing [GO:0008380]	cytoplasm [GO:0005737]; nuclear speck [GO:0016607]; nucleolus [GO:0005730]; spliceosomal complex [GO:0005681]	Y	Y			N			N	N		71.67	22.08		10	4		2	1		2	1		Y	N		22458	6.59452	0.057816
AT5G11170	Q56XG6	RH15_ARATH	DEAD-box ATP-dependent RNA helicase 15	Arabidopsis thaliana	RH15		Y (Known mRBPs)		Y	EC 3.6.4.13	Hydrolases	Inferred (DEAD/DEAH box helicase domain (DEAD/DEAH))	IPR011545	ATPase activity [GO:0016887]; ATP binding [GO:0005524]; ATP-dependent RNA helicase activity [GO:0004004]; double-stranded DNA binding [GO:0003690]; double-stranded RNA binding [GO:0003725]; single-stranded DNA binding [GO:0003697]	cellular response to DNA damage stimulus [GO:0006974]; mRNA export from nucleus [GO:0006406]; mRNA splicing, via spliceosome [GO:0000398]; regulation of gene expression [GO:0010468]; response to cadmium ion [GO:0046686]; RNA secondary structure unwinding [GO:0010501]	nucleolus [GO:0005730]; nucleus [GO:0005634]; plasmodesma [GO:0009506]; spliceosomal complex [GO:0005681]	Y	Y	Q07478 (seed-ortholog, core RBP)	161	Y	Q13838 (seed-ortholog, core RBP); O00148 (core RBP)	242	Y	Y		26.13			2			1			1			N			48337	8.20357	0.530833
AT5G11200	Q9LFN6	RH56_ARATH	DEAD-box ATP-dependent RNA helicase 56	Arabidopsis thaliana	RH56		Y (Known mRBPs)		Y	EC 3.6.4.13	Hydrolases	Inferred (DEAD/DEAH box helicase domain (DEAD/DEAH))	IPR011545	ATP binding [GO:0005524]; helicase activity [GO:0004386]; RNA binding [GO:0003723]	mRNA processing [GO:0006397]; mRNA transport [GO:0051028]; RNA splicing [GO:0008380]	nucleus [GO:0005634]	Y	Y			Y			Y	Y		26.13			2			1			1			N			48337	8.20357	0.530833
AT1G43190	Q6ICX4	PTBP3_ARATH	Polypyrimidine tract-binding protein homolog 3	Arabidopsis thaliana	At1g43190		Y (Known mRBPs)					Inferred (RNA recognition motif domain (RRM))	IPR000504	nucleotide binding [GO:0000166]; RNA binding [GO:0003723]	mRNA processing [GO:0006397]; regulation of RNA splicing [GO:0043484]; regulation of translation [GO:0006417]; RNA splicing [GO:0008380]	cytoplasm [GO:0005737]; cytoplasmic mRNA processing body [GO:0000932]; nucleus [GO:0005634]	Y	Y				P26599; O95758; Q9UKA9	990	Y	N		97.07			5			3			3			Y			48234	8.68613	0.0369608
AT4G13850	Q9SVM8	RBG2_ARATH	Glycine-rich RNA-binding protein 2, mitochondrial	Arabidopsis thaliana	RBG2		Y (Known mRBPs)					Inferred (RNA recognition motif domain (RRM))	IPR000504	ATP binding [GO:0005524]; copper ion binding [GO:0005507]; double-stranded DNA binding [GO:0003690]; RNA binding [GO:0003723]; single-stranded DNA binding [GO:0003697]; transcription antitermination factor activity, RNA binding [GO:0001072]	cold acclimation [GO:0009631]; response to cold [GO:0009409]; response to osmotic stress [GO:0006970]; response to salt stress [GO:0009651]; response to water deprivation [GO:0009414]; seed germination [GO:0009845]; transcription antitermination [GO:0031564]	mitochondrion [GO:0005739]	Y	Y	Q08920 (seed-ortholog, core RBP)	1905	N	Q14011 (seed-ortholog); P98179	2232	N	N	Y	22.91			8			1			1			N			15702	6.87679	0.43655
AT2G21660	Q03250	RBG7_ARATH	Glycine-rich RNA-binding protein 7	Arabidopsis thaliana	RBG7		Y (Known mRBPs)					Inferred (RNA recognition motif domain (RRM))	IPR000504	double-stranded DNA binding [GO:0003690]; mRNA binding [GO:0003729]; nucleotide binding [GO:0000166]; RNA binding [GO:0003723]; single-stranded DNA binding [GO:0003697]	alternative mRNA splicing, via spliceosome [GO:0000380]; circadian rhythm [GO:0007623]; DNA duplex unwinding [GO:0032508]; innate immune response [GO:0045087]; mRNA export from nucleus [GO:0006406]; regulation of stomatal movement [GO:0010119]; response to cadmium ion [GO:0046686]; response to cold [GO:0009409]; response to cytokinin [GO:0009735]; response to osmotic stress [GO:0006970]; response…	apoplast [GO:0048046]; chloroplast [GO:0009507]; cytoplasm [GO:0005737]; cytosol [GO:0005829]; nucleus [GO:0005634]; peroxisome [GO:0005777]; plasmodesma [GO:0009506]	Y	Y						N	N	Y	226.5	117.56	113.36	85	54	44	23	7	5	18	7	5	Y	Y	Y	16890	9.03941	1.24687e-07
AT4G39260	Q03251	RBG8_ARATH	Glycine-rich RNA-binding protein 8	Arabidopsis thaliana	RBG8		Y (Known mRBPs)					Inferred (RNA recognition motif domain (RRM))	IPR000504	nucleotide binding [GO:0000166]; RNA binding [GO:0003723]	alternative mRNA splicing, via spliceosome [GO:0000380]; innate immune response [GO:0045087]; response to abscisic acid [GO:0009737]; response to cold [GO:0009409]; response to cytokinin [GO:0009735]; response to salt stress [GO:0009651]; response to zinc ion [GO:0010043]	apoplast [GO:0048046]; cell wall [GO:0005618]; chloroplast [GO:0009507]; Golgi apparatus [GO:0005794]; nucleolus [GO:0005730]; peroxisome [GO:0005777]; plasma membrane [GO:0005886]; plasmodesma [GO:0009506]	Y	Y						N	N	Y	188.34	112.31	65.37	74	40	27	17	5	3	12	5	3	Y	Y	Y	16579	9.03941	1.24687e-07
AT1G07360	Q9LNV5	C3H4_ARATH	Zinc finger CCCH domain-containing protein 4	Arabidopsis thaliana	At1g07360		Y (Known mRBPs)					Inferred (RNA recognition motif domain (RRM)); (Zinc finger, CCCH-type)	IPR000504; IPR000571	DNA binding [GO:0003677]; metal ion binding [GO:0046872]; nucleotide binding [GO:0000166]; pre-mRNA binding [GO:0036002]; U6 snRNA binding [GO:0017070]	defense response to bacterium [GO:0042742]; spliceosomal snRNP assembly [GO:0000387]	nucleus [GO:0005634]; Prp19 complex [GO:0000974]; U2-type catalytic step 1 spliceosome [GO:0071006]; U2-type catalytic step 2 spliceosome [GO:0071007]	Y	Y				Q9NW64 (seed-ortholog)	669	Y	N		37.86			2			1			1			N			53588	6.16926	0.0352955
AT2G29580	Q9ZW36	C3H25_ARATH	Zinc finger CCCH domain-containing protein 25	Arabidopsis thaliana	At2g29580		Y (Known mRBPs)					Inferred (RNA recognition motif domain (RRM)); (Zinc finger, CCCH-type)	IPR000504; IPR000571	DNA binding [GO:0003677]; metal ion binding [GO:0046872]; nucleotide binding [GO:0000166]; pre-mRNA binding [GO:0036002]; U6 snRNA binding [GO:0017070]	spliceosomal snRNP assembly [GO:0000387]	Prp19 complex [GO:0000974]; U2-type catalytic step 1 spliceosome [GO:0071006]; U2-type catalytic step 2 spliceosome [GO:0071007]	Y	Y						N	N		37.86			2			1			1			N			54252	6.16926	0.0352955
AT5G07060	Q9FL40	C3H53_ARATH	Zinc finger CCCH domain-containing protein 53	Arabidopsis thaliana	At5g07060		Y (Known mRBPs)					Inferred (RNA recognition motif domain (RRM)); (Zinc finger, CCCH-type)	IPR000504; IPR000571	DNA binding [GO:0003677]; metal ion binding [GO:0046872]; nucleotide binding [GO:0000166]; pre-mRNA binding [GO:0036002]; U6 snRNA binding [GO:0017070]	spliceosomal snRNP assembly [GO:0000387]	Prp19 complex [GO:0000974]; U2-type catalytic step 1 spliceosome [GO:0071006]; U2-type catalytic step 2 spliceosome [GO:0071007]	Y	Y						N	N		37.86			3			1			1			N			41755	6.16926	0.0352955
AT1G23860	O81127	RZP21_ARATH	Serine/arginine-rich splicing factor	Arabidopsis thaliana	RSZ21		Y (Known mRBPs)					Inferred (RNA recognition motif domain (RRM)); (Zinc finger, CCHC-type)	IPR000504; IPR001878	nucleic acid binding [GO:0003676]; nucleotide binding [GO:0000166]; zinc ion binding [GO:0008270]	mRNA splicing, via spliceosome [GO:0000398]	nuclear speck [GO:0016607]; spliceosomal complex [GO:0005681]	Y	Y							N			22.08			5			1			1			N		21537	6.59452	0.057816
AT3G61860	P92964	RSP31_ARATH	Arginine/serine-rich-splicing factor RSP31	Arabidopsis thaliana	RSP31		Y (Known mRBPs)					Inferred (RNA recognition motif domain (RRM))	IPR000504	nucleotide binding [GO:0000166]; RNA binding [GO:0003723]	mRNA splicing, via spliceosome [GO:0000398]; RNA splicing [GO:0008380]	nuclear speck [GO:0016607]; spliceosomal complex [GO:0005681]	Y	Y							N		25.52			3			1			1			N			31155	13.3514	0.18795
AT4G24770	Q04836	ROC3_ARATH	31 kDa ribonucleoprotein, chloroplastic	Arabidopsis thaliana	RBP31		Y (Known mRBPs)					Inferred (RNA recognition motif domain (RRM))	IPR000504	nucleotide binding [GO:0000166]; poly(U) RNA binding [GO:0008266]; RNA binding [GO:0003723]	base conversion or substitution editing [GO:0016553]; cold acclimation [GO:0009631]; innate immune response [GO:0045087]; mRNA processing [GO:0006397]; RNA modification [GO:0009451]; RNA processing [GO:0006396]; RNA stabilization [GO:0043489]	chloroplast [GO:0009507]; chloroplast envelope [GO:0009941]; chloroplast stroma [GO:0009570]; chloroplast thylakoid membrane [GO:0009535]; intracellular ribonucleoprotein complex [GO:0030529]; thylakoid [GO:0009579]	Y	Y							N	Y	177.29	70.63	79.11	40	9	9	15	3	3	14	3	3	Y	Y	Y	35787	9.64008	4.41583e-07
AT4G38680	Q41188	CSP2_ARATH	Cold shock protein 2	Arabidopsis thaliana	CSP2		Y (Known mRBPs)					Inferred (Nucleic acid-binding, OB-fold (OB)); (Zinc finger, CCHC-type)	IPR012340; IPR001878	double-stranded DNA binding [GO:0003690]; mRNA binding [GO:0003729]; nucleic acid binding [GO:0003676]; single-stranded DNA binding [GO:0003697]; zinc ion binding [GO:0008270]	cold acclimation [GO:0009631]; DNA duplex unwinding [GO:0032508]; regulation of cellular respiration [GO:0043457]; regulation of transcription, DNA-templated [GO:0006355]; response to abscisic acid [GO:0009737]; response to cold [GO:0009409]; response to desiccation [GO:0009269]; response to water deprivation [GO:0009414]; seed development [GO:0048316]; stamen development [GO:0048443]; vegetative…	cytoplasm [GO:0005737]; cytosol [GO:0005829]; nucleolus [GO:0005730]; nucleus [GO:0005634]; plasma membrane [GO:0005886]	Y	Y							N	Y	70.99	23.82	23.23	15	3	3	2	1	1	2	1	1	N	N	N	19153	9.3702	0.0646752
AT3G53460	Q43349	ROC2_ARATH	29 kDa ribonucleoprotein, chloroplastic	Arabidopsis thaliana	RBP29		Y (Known mRBPs)					Inferred (RNA recognition motif domain (RRM))	IPR000504	nucleotide binding [GO:0000166]; RNA binding [GO:0003723]	cold acclimation [GO:0009631]; mRNA processing [GO:0006397]; RNA stabilization [GO:0043489]	chloroplast [GO:0009507]; intracellular ribonucleoprotein complex [GO:0030529]	Y	Y							N	Y	181.08	72.96	95.17	32	9	12	14	3	4	9	2	2	Y	Y	Y	36007	6.22136	1.24687e-07
AT3G02830	Q8GXX7	C3H33_ARATH	Zinc finger CCCH domain-containing protein 33	Arabidopsis thaliana	ZFN1		Y (Known mRBPs)					Inferred (Zinc finger, CCCH-type)	IPR000571	DNA binding [GO:0003677]; metal ion binding [GO:0046872]; mRNA 5'-UTR binding [GO:0048027]; nuclease activity [GO:0004518]; phytochrome binding [GO:0010313]	negative regulation of translation [GO:0017148]; nucleic acid phosphodiester bond hydrolysis [GO:0090305]	cytosol [GO:0005829]; nucleus [GO:0005634]	Y	Y							N		172.52	89.01	88.17	31	14	9	12	5	3	12	5	3	Y	Y	Y	44182	8.21792	2.97544e-06
AT3G03710	Q8GZQ3	PNP1_ARATH	Polyribonucleotide nucleotidyltransferase 1, chloroplastic	Arabidopsis thaliana	PNP1		Y (Known mRBPs)		Y	EC 2.7.7.8	Transferases	Inferred (K Homology domain, type 1 (KH)); (Nucleic acid-binding, OB-fold (OB))	IPR004088; IPR012340	3'-5'-exoribonuclease activity [GO:0000175]; polyribonucleotide nucleotidyltransferase activity [GO:0004654]; RNA binding [GO:0003723]	carotene biosynthetic process [GO:0016120]; cellular response to phosphate starvation [GO:0016036]; chlorophyll biosynthetic process [GO:0015995]; chloroplast RNA processing [GO:0031425]; mRNA catabolic process [GO:0006402]; mRNA processing [GO:0006397]; negative regulation of isopentenyl diphosphate biosynthetic process, methylerythritol 4-phosphate pathway [GO:0010323]; RNA catabolic process [G…	chloroplast [GO:0009507]; chloroplast stroma [GO:0009570]	Y	Y							N		25.95			1			1			1			Y			99566	7.57736	0.478511
AT5G19350	Q8VXZ9	R47BP_ARATH	Polyadenylate-binding protein RBP47B'	Arabidopsis thaliana	RBP47B'		Y (Known mRBPs)					Inferred (RNA recognition motif domain (RRM))	IPR000504	nucleotide binding [GO:0000166]; poly(A) binding [GO:0008143]	cellular response to heat [GO:0034605]; mRNA processing [GO:0006397]	cytoplasmic stress granule [GO:0010494]; nucleus [GO:0005634]	Y	Y							N		89.31			7			3			3			Y			46597	6.26392	0.049175
AT5G55740	Q9FM64	PP431_ARATH	Pentatricopeptide repeat-containing protein At5g55740, chloroplastic	Arabidopsis thaliana	CRR21		Y (Known mRBPs)					Inferred (Pentatricopeptide repeat (PPR))	IPR002885	Unknown	mRNA modification [GO:0016556]	chloroplast [GO:0009507]	Y	Y							N		41.02			1			1			1			N			92137	4.65053	0.632162
AT3G22150	Q9LIE7	PP246_ARATH	Pentatricopeptide repeat-containing protein At3g22150, chloroplastic	Arabidopsis thaliana	PCMP-E95		Y (Known mRBPs)					Inferred (Pentatricopeptide repeat (PPR))	IPR002885	Unknown	chloroplast RNA modification [GO:1900865]; mitochondrial mRNA modification [GO:0080156]	chloroplast [GO:0009507]; mitochondrion [GO:0005739]; plastid [GO:0009536]	Y	Y							N		38.77			1			1			1			N			91850	5.27571	0.260427
AT2G24590	Q9SJA6	RZ22A_ARATH	Serine/arginine-rich splicing factor RSZ22A	Arabidopsis thaliana	RSZ22A		Y (Known mRBPs)					Inferred (RNA recognition motif domain (RRM)); (Zinc finger, CCHC-type)	IPR000504; IPR001878	nucleic acid binding [GO:0003676]; nucleotide binding [GO:0000166]; zinc ion binding [GO:0008270]	mRNA processing [GO:0006397]; RNA splicing [GO:0008380]	cytosol [GO:0005829]; nucleolus [GO:0005730]; spliceosomal complex [GO:0005681]	Y	Y							N		71.67	22.08		10	5		2	1		2	1		Y	N		21915	6.59452	0.057816
AT1G47500	Q9SX80	R47CP_ARATH	Polyadenylate-binding protein RBP47C'	Arabidopsis thaliana	RBP47C'		Y (Known mRBPs)					Inferred (RNA recognition motif domain (RRM))	IPR000504	nucleotide binding [GO:0000166]; poly(A) binding [GO:0008143]	cellular response to heat [GO:0034605]; mRNA processing [GO:0006397]	cytoplasmic stress granule [GO:0010494]; nucleus [GO:0005634]	Y	Y							N				26.73			2			1			1			N	48632	5.02145	0.453123
AT2G37220	Q9ZUU4	ROC1_ARATH	Ribonucleoprotein At2g37220, chloroplastic	Arabidopsis thaliana	At2g37220		Y (Known mRBPs)					Inferred (RNA recognition motif domain (RRM))	IPR000504	nucleotide binding [GO:0000166]; poly(U) RNA binding [GO:0008266]	innate immune response [GO:0045087]; mRNA processing [GO:0006397]; response to abscisic acid [GO:0009737]; response to cold [GO:0009409]	chloroplast [GO:0009507]; chloroplast envelope [GO:0009941]; chloroplast stroma [GO:0009570]; chloroplast thylakoid [GO:0009534]; chloroplast thylakoid membrane [GO:0009535]; intracellular ribonucleoprotein complex [GO:0030529]; stromule [GO:0010319]; thylakoid [GO:0009579]	Y	Y							N	Y	233.28	119.39	151.08	51	24	21	23	5	5	18	4	3	Y	Y	Y	30718	6.41498	3.8185e-08
AT1G07940	P0DH99	EF1A1_ARATH	Elongation factor 1-alpha 1	Arabidopsis thaliana	A1		Y					Inferred (Translation elongation factor EFTu-like, domain 2 (EFTu))	IPR004161	GTPase activity [GO:0003924]; GTP binding [GO:0005525]; translation elongation factor activity [GO:0003746]	Unknown	intracellular [GO:0005622]; mitochondrion [GO:0005739]; plasma membrane [GO:0005886]; plasmodesma [GO:0009506]	Y	Y	P02994 (seed-ortholog, core RBP)	80	Y	P68104 (seed-ortholog, core RBP)	162	Y	Y		74.1	57.57	67.42	4	6	8	2	3	4	2	3	4	N	Y	Y	49502	4.59561	0.264032
AT1G07930	Q8W4H7	EF1A2_ARATH	Elongation factor 1-alpha 2	Arabidopsis thaliana	A2		Y					Inferred (Translation elongation factor EFTu-like, domain 2 (EFTu))	IPR004161	GTPase activity [GO:0003924]; GTP binding [GO:0005525]; translation elongation factor activity [GO:0003746]	Unknown	intracellular [GO:0005622]; mitochondrion [GO:0005739]; plasmodesma [GO:0009506]; vacuole [GO:0005773]	Y	Y			Y			Y	Y		74.1	57.57	67.42	4	6	8	2	3	4	2	3	4	N	Y	Y	49502	4.59561	0.264032
AT1G07920	Q0WL56	EF1A3_ARATH	Elongation factor 1-alpha 3	Arabidopsis thaliana	A3		Y					Inferred (Translation elongation factor EFTu-like, domain 2 (EFTu))	IPR004161	GTPase activity [GO:0003924]; GTP binding [GO:0005525]; translation elongation factor activity [GO:0003746]	response to cadmium ion [GO:0046686]	chloroplast [GO:0009507]; cytosol [GO:0005829]; intracellular [GO:0005622]; membrane [GO:0016020]; mitochondrion [GO:0005739]; nucleolus [GO:0005730]; plasma membrane [GO:0005886]; plasmodesma [GO:0009506]; vacuolar membrane [GO:0005774]	Y	Y			Y			Y	Y		74.1	57.57	67.42	4	6	8	2	3	4	2	3	4	N	Y	Y	49502	4.59561	0.264032
AT5G60390	Q8GTY0	EF1A4_ARATH	Elongation factor 1-alpha 4	Arabidopsis thaliana	A4		Y					Inferred (Translation elongation factor EFTu-like, domain 2 (EFTu))	IPR004161	GTPase activity [GO:0003924]; GTP binding [GO:0005525]; translation elongation factor activity [GO:0003746]	Unknown	cytoplasm [GO:0005737]; mitochondrion [GO:0005739]; nucleus [GO:0005634]; plasma membrane [GO:0005886]; plasmodesma [GO:0009506]; vacuole [GO:0005773]	Y	Y			Y			Y	Y		74.1	57.57	67.42	4	6	8	2	3	4	2	3	4	N	Y	Y	49502	4.59561	0.264032
AT3G58510	Q8LA13	RH11_ARATH	DEAD-box ATP-dependent RNA helicase 11	Arabidopsis thaliana	RH11		Y		Y	EC 3.6.4.13	Hydrolases	Inferred (DEAD/DEAH box helicase domain (DEAD/DEAH))	IPR011545	ATP binding [GO:0005524]; helicase activity [GO:0004386]; RNA binding [GO:0003723]	RNA secondary structure unwinding [GO:0010501]	nucleolus [GO:0005730]; peroxisome [GO:0005777]; plasma membrane [GO:0005886]	Y	Y	P06634 (seed-ortholog, core RBP); P24784 (core RBP)	154	Y	O00571 (seed-ortholog, core RBP)	285	N	Y		49.63			3			2			2			N			66026	5.60101	0.10325
AT2G42520	Q84W89	RH37_ARATH	DEAD-box ATP-dependent RNA helicase 37	Arabidopsis thaliana	RH37		Y		Y	EC 3.6.4.13	Hydrolases	Inferred (DEAD/DEAH box helicase domain (DEAD/DEAH))	IPR011545	ATP binding [GO:0005524]; helicase activity [GO:0004386]; RNA binding [GO:0003723]	RNA secondary structure unwinding [GO:0010501]	peroxisome [GO:0005777]	Y	Y			N			Y	Y		49.63			3			2			2			N			67626	5.60101	0.10325
AT3G58570	Q9M2F9	RH52_ARATH	DEAD-box ATP-dependent RNA helicase 52	Arabidopsis thaliana	RH52		Y		Y	EC 3.6.4.13	Hydrolases	Inferred (DEAD/DEAH box helicase domain (DEAD/DEAH))	IPR011545	ATP binding [GO:0005524]; helicase activity [GO:0004386]; RNA binding [GO:0003723]	RNA secondary structure unwinding [GO:0010501]	Unknown	Y	Y			N			N	Y		49.63			3			2			2			N			69242	5.60101	0.10325
AT3G13920	P41376	IF4A1_ARATH	Eukaryotic initiation factor 4A-1	Arabidopsis thaliana	TIF4A-1		Y		Y	EC 3.6.4.13	Hydrolases	Inferred (DEAD/DEAH box helicase domain (DEAD/DEAH))	IPR011545	ATP binding [GO:0005524]; ATP-dependent RNA helicase activity [GO:0004004]; translation initiation factor activity [GO:0003743]	regulation of gene expression [GO:0010468]; RNA secondary structure unwinding [GO:0010501]; translational initiation [GO:0006413]	cytoplasm [GO:0005737]	Y	Y	P10081 (seed-ortholog, core RBP)	210	Y	Q14240 (seed-ortholog, core RBP); P60842 (core RBP)	305	N	Y		21.1			2			1			1			Y			46705	13.0349	0.383056
AT1G54270	P41377	IF4A2_ARATH	Eukaryotic initiation factor 4A-2	Arabidopsis thaliana	TIF4A-2		Y		Y	EC 3.6.4.13	Hydrolases	Inferred (DEAD/DEAH box helicase domain (DEAD/DEAH))	IPR011545	ATP binding [GO:0005524]; ATP-dependent RNA helicase activity [GO:0004004]; translation initiation factor activity [GO:0003743]	regulation of gene expression [GO:0010468]; response to cadmium ion [GO:0046686]; RNA secondary structure unwinding [GO:0010501]; translational initiation [GO:0006413]	cytosol [GO:0005829]; plasma membrane [GO:0005886]; plasmodesma [GO:0009506]; vacuolar membrane [GO:0005774]	Y	Y			N			Y	Y		21.1			2			1			1			Y			46763	13.0349	0.383056
AT1G72730	Q9CAI7	IF4A3_ARATH	Eukaryotic initiation factor 4A-3	Arabidopsis thaliana	TIF4A-3		Y		Y	EC 3.6.4.13	Hydrolases	Inferred (DEAD/DEAH box helicase domain (DEAD/DEAH))	IPR011545	ATP binding [GO:0005524]; ATP-dependent RNA helicase activity [GO:0004004]; translation initiation factor activity [GO:0003743]	regulation of gene expression [GO:0010468]; RNA secondary structure unwinding [GO:0010501]; translational initiation [GO:0006413]	cytosol [GO:0005829]; plant-type cell wall [GO:0009505]; vacuolar membrane [GO:0005774]	Y	Y			N			N	Y		41.18			3			1			1			N			46771	13.0349	0.383056
AT1G48920	Q9FVQ1	NUCL1_ARATH	Nucleolin 1	Arabidopsis thaliana	NUCL1		Y					Inferred (RNA recognition motif domain (RRM))	IPR000504	DNA binding [GO:0003677]; nucleotide binding [GO:0000166]; RNA binding [GO:0003723]	cotyledon vascular tissue pattern formation [GO:0010588]; endonucleolytic cleavage involved in rRNA processing [GO:0000478]; leaf development [GO:0048366]; leaf vascular tissue pattern formation [GO:0010305]; petal vascular tissue pattern formation [GO:0080056]; ribosome biogenesis [GO:0042254]; root development [GO:0048364]; rRNA processing [GO:0006364]; sepal vascular tissue pattern formation […	mitochondrion [GO:0005739]; nucleolus [GO:0005730]	Y	Y	P27476 (core RBP)	925	N	P19338 (seed-ortholog)	2001	N	N		68.81			5			3			3			Y			58773	4.42312	0.0325029
AT4G36020	O65639	CSP1_ARATH	Cold shock protein 1	Arabidopsis thaliana	CSP1		Y					Inferred (Nucleic acid-binding, OB-fold (OB)); (Zinc finger, CCHC-type)	IPR012340; IPR001878	double-stranded DNA binding [GO:0003690]; RNA binding [GO:0003723]; single-stranded DNA binding [GO:0003697]; zinc ion binding [GO:0008270]	cold acclimation [GO:0009631]; DNA duplex unwinding [GO:0032508]; regulation of transcription, DNA-templated [GO:0006355]; response to cold [GO:0009409]; response to salt stress [GO:0009651]; response to water deprivation [GO:0009414]; RNA secondary structure unwinding [GO:0010501]	cytoplasm [GO:0005737]; nucleus [GO:0005634]	Y	Y				P62633 (seed-ortholog, core RBP)	2164	N	N		143.85			25			6			6			Y			30088	8.62237	0.0014406
AT2G17870	Q94C69	CSP3_ARATH	Cold shock domain-containing protein 3	Arabidopsis thaliana	CSP3		Y					Inferred (Nucleic acid-binding, OB-fold (OB)); (Zinc finger, CCHC-type)	IPR012340; IPR001878	DNA binding [GO:0003677]; RNA binding [GO:0003723]; zinc ion binding [GO:0008270]	cold acclimation [GO:0009631]; DNA duplex unwinding [GO:0032508]; regulation of transcription, DNA-templated [GO:0006355]; response to cold [GO:0009409]; unidimensional cell growth [GO:0009826]	cytoplasm [GO:0005737]; nucleus [GO:0005634]	Y	Y						N	N		105.52			12			4			4			Y			29564	8.76416	0.092306
AT5G42310	Q8L844	PP413_ARATH	Pentatricopeptide repeat-containing protein At5g42310, mitochondrial	Arabidopsis thaliana	At5g42310		Y					Inferred (Pentatricopeptide repeat (PPR))	IPR002885	Unknown	Unknown	chloroplast [GO:0009507]; mitochondrion [GO:0005739]	Unknown	Unknown				O75127 (seed-ortholog)	2490	N	N		28.95			2			1			1			N			80003	6.6628	0.226902
AT4G31850	Q9SZ52	PP344_ARATH	Pentatricopeptide repeat-containing protein At4g31850, chloroplastic	Arabidopsis thaliana	PGR3		Y					Inferred (Pentatricopeptide repeat (PPR))	IPR002885	Unknown	Unknown	chloroplast [GO:0009507]	Unknown	Unknown				P42704 (seed-ortholog)	2436	N	N		48.13			1			1			1			N			124194	6.76861	0.226902
AT4G20360	P17745	EFTU_ARATH	Elongation factor Tu, chloroplastic	Arabidopsis thaliana	TUFA		Y					Inferred (Translation elongation factor EFTu-like, domain 2 (EFTu))	IPR004161	GTPase activity [GO:0003924]; GTP binding [GO:0005525]; translation elongation factor activity [GO:0003746]	mitochondrial translational elongation [GO:0070125]	apoplast [GO:0048046]; chloroplast [GO:0009507]; chloroplast envelope [GO:0009941]; chloroplast stroma [GO:0009570]; chloroplast thylakoid [GO:0009534]; chloroplast thylakoid membrane [GO:0009535]; membrane [GO:0016020]; mitochondrion [GO:0005739]; nucleoid [GO:0009295]; nucleolus [GO:0005730]; nucleus [GO:0005634]; plastid [GO:0009536]	Y	Y				P49411 (seed-ortholog)	513	Y	N		93.7	37.85		7	2		3	1		3	1		Y	N		51630	4.92476	0.329359
AT2G32930	O48772	C3H26_ARATH	Zinc finger CCCH domain-containing protein 26	Arabidopsis thaliana	ZFN2		Y					Inferred (Zinc finger, CCCH-type)	IPR000571	DNA binding [GO:0003677]; metal ion binding [GO:0046872]	Unknown	nucleus [GO:0005634]	Unknown	Unknown							N		38.15			2			1			1			Y			49747	5.12526	0.415453
AT2G47850	Q84W91	C3H32_ARATH	Zinc finger CCCH domain-containing protein 32	Arabidopsis thaliana	At2g47850		Y					Inferred (Zinc finger, CCCH-type)	IPR000571	DNA binding [GO:0003677]; metal ion binding [GO:0046872]	Unknown	nucleus [GO:0005634]	Unknown	Unknown							N		49.86			2			1			1			Y			50041	9.40048	0.256555
AT4G28440	O49453	Y4844_ARATH	Uncharacterized protein At4g28440	Arabidopsis thaliana	At4g28440		Y					Inferred (Nucleic acid-binding, OB-fold (OB))	IPR012340	Unknown	Unknown	cytosol [GO:0005829]	Unknown	Unknown							N		97.42			29			3			3			Y			16459	14.6327	0.530833
AT2G18940	O64624	PP163_ARATH	Pentatricopeptide repeat-containing protein At2g18940, chloroplastic	Arabidopsis thaliana	At2g18940		Y					Inferred (Pentatricopeptide repeat (PPR))	IPR002885	Unknown	Unknown	chloroplast [GO:0009507]	Unknown	Unknown							N		47.54			3			3			3			N			92238	7.98805	0.309867
AT2G21060	Q38896	CSP4_ARATH	Cold shock domain-containing protein 4	Arabidopsis thaliana	CSP4		Y					Inferred (Nucleic acid-binding, OB-fold (OB)); (Zinc finger, CCHC-type)	IPR012340; IPR001878	DNA binding [GO:0003677]; RNA binding [GO:0003723]; zinc ion binding [GO:0008270]	embryo development ending in seed dormancy [GO:0009793]; fruit development [GO:0010154]; regulation of transcription, DNA-templated [GO:0006355]; response to cold [GO:0009409]	cytosol [GO:0005829]; nucleolus [GO:0005730]; nucleus [GO:0005634]	Y	Y							N	Y		23.82	23.23		3	3		1	1		1	1		N	N	19077	9.3702	0.0646752
AT3G06980	Q8GUG7	RH50_ARATH	DEAD-box ATP-dependent RNA helicase 50	Arabidopsis thaliana	RH50		Y		Y	EC 3.6.4.13	Hydrolases	Inferred (DEAD/DEAH box helicase domain (DEAD/DEAH))	IPR011545	ATP binding [GO:0005524]; ATP-dependent RNA helicase activity [GO:0004004]; RNA binding [GO:0003723]; RNA helicase activity [GO:0003724]	cellular defense response [GO:0006968]; RNA secondary structure unwinding [GO:0010501]	chloroplast [GO:0009507]	Y	Y							N		34.57			1			1			1			N			87429	7.01574	0.509048
AT4G16390	Q8GWE0	PP314_ARATH	Pentatricopeptide repeat-containing protein At4g16390, chloroplastic	Arabidopsis thaliana	P67		Y (Known mRBPs)					Inferred (Pentatricopeptide repeat (PPR))	IPR002885	nucleotide binding [GO:0000166]; RNA binding [GO:0003723]	chloroplast organization [GO:0009658]; chloroplast RNA processing [GO:0031425]; positive regulation of translation [GO:0045727]	chloroplast [GO:0009507]; chloroplast stroma [GO:0009570]	Y	Y							N		119.4			8			6			6			Y			78243	6.86541	0.003395
AT5G26742	Q8L7S8	RH3_ARATH	DEAD-box ATP-dependent RNA helicase 3, chloroplastic	Arabidopsis thaliana	RH3		Y		Y	EC 3.6.4.13	Hydrolases	Inferred (DEAD/DEAH box helicase domain (DEAD/DEAH)); (Zinc finger, CCHC-type)	IPR011545; IPR001878	ATP binding [GO:0005524]; ATP-dependent RNA helicase activity [GO:0004004]; RNA binding [GO:0003723]; zinc ion binding [GO:0008270]	RNA secondary structure unwinding [GO:0010501]	chloroplast [GO:0009507]; chloroplast envelope [GO:0009941]; chloroplast stroma [GO:0009570]; membrane [GO:0016020]; nucleus [GO:0005634]	Y	Y							N		162.69	50.82		19	4		14	3		14	3		Y	N		81157	7.26197	0.000160207
AT1G02150	Q8LPS6	PPR3_ARATH	Pentatricopeptide repeat-containing protein At1g02150	Arabidopsis thaliana	At1g02150		Y					Inferred (Pentatricopeptide repeat (PPR))	IPR002885	Unknown	Unknown	chloroplast [GO:0009507]	Unknown	Unknown							N		127.94			15			7			7			Y			59883	4.81411	0.0325029
AT1G04990	Q94AD9	C3H3_ARATH	Zinc finger CCCH domain-containing protein 3	Arabidopsis thaliana	At1g04990		Y		Y	EC 3.1.-.-	Hydrolases	Inferred (Zinc finger, CCCH-type)	IPR000571	DNA binding [GO:0003677]; metal ion binding [GO:0046872]; nuclease activity [GO:0004518]; RNA binding [GO:0003723]	Unknown	nucleus [GO:0005634]	Y	Unknown							N		26.05			2			1			1			Y			44704	13.8773	0.530833
AT5G46580	Q9LS25	PP420_ARATH	Pentatricopeptide repeat-containing protein At5g46580, chloroplastic	Arabidopsis thaliana	At5g46580		Y					Inferred (Pentatricopeptide repeat (PPR))	IPR002885	Unknown	Unknown	chloroplast [GO:0009507]	Unknown	Unknown							N		42.02			2			2			2			Y			80880	5.88934	0.0467056
AT3G06410	Q9SQU4	C3H34_ARATH	Zinc finger CCCH domain-containing protein 34	Arabidopsis thaliana	At3g06410		Y					Inferred (Zinc finger, CCCH-type)	IPR000571	DNA binding [GO:0003677]; metal ion binding [GO:0046872]	Unknown	nucleus [GO:0005634]	Unknown	Unknown							N		53.47			6			2			2			Y			48852	5.57448	0.109753
AT1G17220	Q9SHI1	IF2C_ARATH	Translation initiation factor IF-2, chloroplastic	Arabidopsis thaliana	At1g17220		Y					Inferred (Translation protein, beta-barrel domain (Beta-barrel))	IPR009000	GTPase activity [GO:0003924]; GTP binding [GO:0005525]; translation initiation factor activity [GO:0003743]	Unknown	chloroplast [GO:0009507]; chloroplast envelope [GO:0009941]; chloroplast stroma [GO:0009570]	Y	Y				P46199 (seed-ortholog)	550	N	N		26.22			1			1			1			N			109747	5.35611	0.190699
AT3G11630	Q96291	BAS1A_ARATH	2-Cys peroxiredoxin BAS1, chloroplastic	Arabidopsis thaliana	BAS1			Y	Y	EC 1.11.1.15	Oxidoreductases	Unknown		peroxidase activity [GO:0004601]; peroxiredoxin activity [GO:0051920]	defense response to bacterium [GO:0042742]; response to cold [GO:0009409]	apoplast [GO:0048046]; chloroplast [GO:0009507]; chloroplast envelope [GO:0009941]; chloroplast stroma [GO:0009570]; stromule [GO:0010319]; thylakoid [GO:0009579]	Unknown	Unknown	P34760 (seed-ortholog, core RBP)	889	N	Q06830 (core RBP); P30048	1267	N	Y		187.84	64.79	74.96	26	7	7	9	3	3	4	3	3	N	Y	Y	29092	8.57978	0.00220792
AT5G06290	Q9C5R8	BAS1B_ARATH	2-Cys peroxiredoxin BAS1-like, chloroplastic	Arabidopsis thaliana	At5g06290			Y	Y	EC 1.11.1.15	Oxidoreductases	Unknown		peroxidase activity [GO:0004601]; peroxiredoxin activity [GO:0051920]	cellular oxidant detoxification [GO:0098869]; defense response to bacterium [GO:0042742]; response to cold [GO:0009409]	apoplast [GO:0048046]; chloroplast [GO:0009507]; chloroplast stroma [GO:0009570]; stromule [GO:0010319]	Unknown	Unknown			Y			Y	Y				74.96			7			3			3	Y			29780	6.8257	0.0167602
AT5G09660	Q9ZP05	MDHG1_ARATH	Malate dehydrogenase, glyoxysomal	Arabidopsis thaliana	At5g09660			Y	Y	EC 1.1.1.37	Oxidoreductases	Unknown		L-malate dehydrogenase activity [GO:0030060]	glyoxylate cycle [GO:0006097]; malate metabolic process [GO:0006108]; tricarboxylic acid cycle [GO:0006099]	glyoxysome [GO:0009514]	Unknown	Unknown				P40926 (seed-ortholog)	685	N	N		46.29			5			1			1			N			37369	10.383	0.363714
AT4G18360	O49506	GLO5_ARATH	Peroxisomal (S)-2-hydroxy-acid oxidase GLO5	Arabidopsis thaliana	GLO5			Y	Y	EC 1.1.3.15	Oxidoreductases	Unknown		FMN binding [GO:0010181]; long-chain-(S)-2-hydroxy-long-chain-acid oxidase activity [GO:0052853]; medium-chain-(S)-2-hydroxy-acid oxidase activity [GO:0052854]; very-long-chain-(S)-2-hydroxy-acid oxidase activity [GO:0052852]	defense response signaling pathway, resistance gene-independent [GO:0010204]; defense response to bacterium [GO:0042742]; hydrogen peroxide biosynthetic process [GO:0050665]; oxidative photosynthetic carbon pathway [GO:0009854]	peroxisome [GO:0005777]	Unknown	Unknown							N		38.57			3			1			1			N			40482	5.37829	0.530833
AT4G27440	P21218	PORB_ARATH	Protochlorophyllide reductase B, chloroplastic	Arabidopsis thaliana	PORB			Y	Y	EC 1.3.1.33	Oxidoreductases	Unknown		protochlorophyllide reductase activity [GO:0016630]	chlorophyll biosynthetic process [GO:0015995]; photosynthesis [GO:0015979]; response to ethylene [GO:0009723]	chloroplast [GO:0009507]; chloroplast envelope [GO:0009941]; chloroplast outer membrane [GO:0009707]; chloroplast thylakoid [GO:0009534]; chloroplast thylakoid membrane [GO:0009535]; membrane [GO:0016020]	Unknown	Unknown							N		30.24			3			1			1			N			43359	5.18418	0.0340261
AT4G35090	P25819	CATA2_ARATH	Catalase-2	Arabidopsis thaliana	CAT2			Y	Y	EC 1.11.1.6	Oxidoreductases	Unknown		catalase activity [GO:0004096]; cobalt ion binding [GO:0050897]; heme binding [GO:0020037]	cell death [GO:0008219]; cell redox homeostasis [GO:0045454]; cellular oxidant detoxification [GO:0098869]; cellular response to nitrogen starvation [GO:0006995]; cellular response to phosphate starvation [GO:0016036]; cellular response to sulfate starvation [GO:0009970]; hydrogen peroxide catabolic process [GO:0042744]; photoperiodism [GO:0009648]; response to cold [GO:0009409]; response to ligh…	chloroplast [GO:0009507]; cytosolic ribosome [GO:0022626]; glyoxysome [GO:0009514]; mitochondrion [GO:0005739]; peroxisome [GO:0005777]; stromule [GO:0010319]	Unknown	Unknown							N		105.32	35.29		8	2		4	1		4	1		Y	N		56931	6.86652	0.226902
AT3G26650	P25856	G3PA1_ARATH	Glyceraldehyde-3-phosphate dehydrogenase GAPA1, chloroplastic	Arabidopsis thaliana	GAPA1			Y	Y	EC 1.2.1.13	Oxidoreductases	Unknown		glyceraldehyde-3-phosphate dehydrogenase (NADP+) (phosphorylating) activity [GO:0047100]; NAD binding [GO:0051287]; NADP binding [GO:0050661]	glucose metabolic process [GO:0006006]; reductive pentose-phosphate cycle [GO:0019253]; response to cold [GO:0009409]; response to light stimulus [GO:0009416]; response to sucrose [GO:0009744]	apoplast [GO:0048046]; chloroplast [GO:0009507]; chloroplast envelope [GO:0009941]; chloroplast membrane [GO:0031969]; chloroplast stroma [GO:0009570]; chloroplast thylakoid membrane [GO:0009535]; membrane [GO:0016020]; stromule [GO:0010319]	Unknown	Unknown							N		81.93			9			3			1			Y			42490	4.84771	0.0340261
AT1G42970	P25857	G3PB_ARATH	Glyceraldehyde-3-phosphate dehydrogenase GAPB, chloroplastic	Arabidopsis thaliana	GAPB			Y	Y	EC 1.2.1.13	Oxidoreductases	Unknown		glyceraldehyde-3-phosphate dehydrogenase (NAD+) (phosphorylating) activity [GO:0004365]; glyceraldehyde-3-phosphate dehydrogenase (NADP+) (phosphorylating) activity [GO:0047100]; NAD binding [GO:0051287]; NADP binding [GO:0050661]	glucose metabolic process [GO:0006006]; reductive pentose-phosphate cycle [GO:0019253]; response to cadmium ion [GO:0046686]; response to cold [GO:0009409]; response to light stimulus [GO:0009416]; response to sucrose [GO:0009744]	apoplast [GO:0048046]; chloroplast [GO:0009507]; chloroplast envelope [GO:0009941]; chloroplast membrane [GO:0031969]; chloroplast stroma [GO:0009570]; chloroplast thylakoid membrane [GO:0009535]; membrane [GO:0016020]; stromule [GO:0010319]	Unknown	Unknown							N		86.04	72.66	66.23	10	12	8	4	5	3	2	5	3	N	Y	N	47660	5.06336	0.0352955
AT3G45140	P38418	LOX2_ARATH	Lipoxygenase 2, chloroplastic	Arabidopsis thaliana	LOX2			Y	Y	EC 1.13.11.12	Oxidoreductases	Unknown		linoleate 13S-lipoxygenase activity [GO:0016165]; metal ion binding [GO:0046872]	jasmonic acid biosynthetic process [GO:0009695]; lipid oxidation [GO:0034440]; oxylipin biosynthetic process [GO:0031408]; response to bacterium [GO:0009617]; response to fungus [GO:0009620]; response to herbivore [GO:0080027]; response to jasmonic acid [GO:0009753]; response to wounding [GO:0009611]	chloroplast [GO:0009507]; chloroplast envelope [GO:0009941]; chloroplast stroma [GO:0009570]; chloroplast thylakoid membrane [GO:0009535]; cytoplasm [GO:0005737]	Unknown	Unknown							N		165.39	62.19	62.99	15	3	3	12	3	3	12	3	3	Y	N	Y	102046	6.60385	0.000317059
ATCG00270	P56761	PSBD_ARATH	Photosystem II D2 protein	Arabidopsis thaliana	psbD			Y	Y	EC 1.10.3.9	Oxidoreductases	Unknown		chlorophyll binding [GO:0016168]; electron transporter, transferring electrons within the cyclic electron transport pathway of photosynthesis activity [GO:0045156]; iron ion binding [GO:0005506]; oxidoreductase activity [GO:0016491]	photosynthetic electron transport in photosystem II [GO:0009772]; protein-chromophore linkage [GO:0018298]	chloroplast thylakoid membrane [GO:0009535]; integral component of membrane [GO:0016021]; photosystem II [GO:0009523]	Unknown	Unknown							N		101.1	76.73	68.95	9	9	6	3	3	2	3	3	2	Y	N	N	39548	6.73608	0.0491414
ATCG00350	P56766	PSAA_ARATH	Photosystem I P700 chlorophyll a apoprotein A1	Arabidopsis thaliana	psaA			Y	Y	EC 1.97.1.12	Oxidoreductases	Unknown		4 iron, 4 sulfur cluster binding [GO:0051539]; chlorophyll binding [GO:0016168]; electron carrier activity [GO:0009055]; magnesium ion binding [GO:0000287]; oxidoreductase activity [GO:0016491]	photosynthesis [GO:0015979]; protein-chromophore linkage [GO:0018298]	chloroplast thylakoid membrane [GO:0009535]; integral component of membrane [GO:0016021]; photosystem I [GO:0009522]	Unknown	Unknown							N		85.12			5			5			5			Y			83231	4.2852	0.092306
ATCG00340	P56767	PSAB_ARATH	Photosystem I P700 chlorophyll a apoprotein A2	Arabidopsis thaliana	psaB			Y	Y	EC 1.97.1.12	Oxidoreductases	Unknown		4 iron, 4 sulfur cluster binding [GO:0051539]; chlorophyll binding [GO:0016168]; electron carrier activity [GO:0009055]; magnesium ion binding [GO:0000287]; oxidoreductase activity [GO:0016491]	photosynthesis [GO:0015979]; protein-chromophore linkage [GO:0018298]	chloroplast thylakoid membrane [GO:0009535]; integral component of membrane [GO:0016021]; photosystem I [GO:0009522]	Unknown	Unknown							N		131.87	47.48	44.96	7	2	2	6	2	1	6	2	1	Y	N	N	82475	3.8861	0.201051
ATCG01060	P62090	PSAC_ARATH	Photosystem I iron-sulfur center	Arabidopsis thaliana	psaC			Y	Y	EC 1.97.1.12	Oxidoreductases	Unknown		4 iron, 4 sulfur cluster binding [GO:0051539]; electron carrier activity [GO:0009055]; metal ion binding [GO:0046872]; oxidoreductase activity [GO:0016491]	photosynthetic electron transport in photosystem I [GO:0009773]	chloroplast thylakoid membrane [GO:0009535]; photosystem I [GO:0009522]	Unknown	Unknown							N		115.81			44			4			4			Y			9038	7.22578	0.00657
ATCG00020	P83755	PSBA_ARATH	Photosystem Q(B) protein	Arabidopsis thaliana	psbA			Y	Y	EC 1.10.3.9	Oxidoreductases	Unknown		chlorophyll binding [GO:0016168]; electron transporter, transferring electrons within the cyclic electron transport pathway of photosynthesis activity [GO:0045156]; metal ion binding [GO:0046872]; oxidoreductase activity [GO:0016491]	photosynthetic electron transport in photosystem II [GO:0009772]; protein-chromophore linkage [GO:0018298]; response to herbicide [GO:0009635]	chloroplast thylakoid membrane [GO:0009535]; integral component of membrane [GO:0016021]; photosystem II [GO:0009523]	Unknown	Unknown							N		77.52			5			2			2			Y			38937	8.3602	0.201051
AT5G01600	Q39101	FRI1_ARATH	Ferritin-1, chloroplastic	Arabidopsis thaliana	FER1			Y	Y	EC 1.16.3.1	Oxidoreductases	Unknown		ferric iron binding [GO:0008199]; ferroxidase activity [GO:0004322]; iron ion binding [GO:0005506]	cellular iron ion homeostasis [GO:0006879]; flower development [GO:0009908]; iron ion homeostasis [GO:0055072]; iron ion transport [GO:0006826]; leaf development [GO:0048366]; photosynthesis [GO:0015979]; response to bacterium [GO:0009617]; response to cold [GO:0009409]; response to cytokinin [GO:0009735]; response to hydrogen peroxide [GO:0042542]; response to iron ion [GO:0010039]; response to …	chloroplast [GO:0009507]; chloroplast stroma [GO:0009570]; chloroplast thylakoid membrane [GO:0009535]; membrane [GO:0016020]; mitochondrion [GO:0005739]; thylakoid [GO:0009579]	Unknown	Unknown							N		41.34			4			1			1			N			28178	14.7447	0.218235
AT1G20620	Q42547	CATA3_ARATH	Catalase-3	Arabidopsis thaliana	CAT3			Y	Y	EC 1.11.1.6	Oxidoreductases	Unknown		catalase activity [GO:0004096]; cobalt ion binding [GO:0050897]; heme binding [GO:0020037]	cellular oxidant detoxification [GO:0098869]; cellular response to nitrogen starvation [GO:0006995]; cellular response to phosphate starvation [GO:0016036]; cellular response to sulfate starvation [GO:0009970]; hydrogen peroxide catabolic process [GO:0042744]; response to cadmium ion [GO:0046686]; response to cold [GO:0009409]; response to light stimulus [GO:0009416]; response to oxidative stress…	apoplast [GO:0048046]; cell wall [GO:0005618]; chloroplast [GO:0009507]; chloroplast envelope [GO:0009941]; chloroplast stroma [GO:0009570]; cytosolic ribosome [GO:0022626]; membrane [GO:0016020]; mitochondrion [GO:0005739]; peroxisome [GO:0005777]; plasma membrane [GO:0005886]; plasmodesma [GO:0009506]; vacuole [GO:0005773]	Unknown	Unknown							N			35.29			2			1			1		N			56695	6.86652	0.226902
AT1G20020	Q8W493	FNRL2_ARATH	Ferredoxin--NADP reductase leaf isozyme 2, chloroplastic	Arabidopsis thaliana	LFNR2			Y	Y	EC 1.18.1.2	Oxidoreductases	Unknown		ferredoxin-NADP+ reductase activity [GO:0004324]; poly(U) RNA binding [GO:0008266]	defense response to bacterium [GO:0042742]; defense response to fungus, incompatible interaction [GO:0009817]; photosynthesis [GO:0015979]; response to cytokinin [GO:0009735]	apoplast [GO:0048046]; chloroplast [GO:0009507]; chloroplast stroma [GO:0009570]; chloroplast thylakoid [GO:0009534]; chloroplast thylakoid membrane [GO:0009535]; thylakoid [GO:0009579]	Y	Unknown							N				20.2			2			1			1	N			41168	6.23855	0.338672
AT1G12900	Q9LPW0	G3PA2_ARATH	Glyceraldehyde 3-phosphate dehydrogenase GAPA2, chloroplastic	Arabidopsis thaliana	GAPA2			Y	Y	EC 1.2.1.13	Oxidoreductases	Unknown		glyceraldehyde-3-phosphate dehydrogenase (NADP+) (phosphorylating) activity [GO:0047100]; NAD binding [GO:0051287]; NADP binding [GO:0050661]	glucose metabolic process [GO:0006006]; reductive pentose-phosphate cycle [GO:0019253]	apoplast [GO:0048046]; chloroplast [GO:0009507]; chloroplast envelope [GO:0009941]; chloroplast stroma [GO:0009570]; membrane [GO:0016020]	Unknown	Unknown							N		81.93			9			3			1			Y			42847	4.84771	0.0340261
AT3G14420	Q9LRR9	GLO1_ARATH	Peroxisomal (S)-2-hydroxy-acid oxidase GLO1	Arabidopsis thaliana	GLO1			Y	Y	EC 1.1.3.15	Oxidoreductases	Unknown		FMN binding [GO:0010181]; glycolate oxidase activity [GO:0008891]; long-chain-(S)-2-hydroxy-long-chain-acid oxidase activity [GO:0052853]; medium-chain-(S)-2-hydroxy-acid oxidase activity [GO:0052854]; very-long-chain-(S)-2-hydroxy-acid oxidase activity [GO:0052852]	defense response to bacterium [GO:0042742]; hydrogen peroxide biosynthetic process [GO:0050665]; oxidative photosynthetic carbon pathway [GO:0009854]; response to cytokinin [GO:0009735]	apoplast [GO:0048046]; chloroplast [GO:0009507]; chloroplast stroma [GO:0009570]; cytosolic ribosome [GO:0022626]; membrane [GO:0016020]; nucleus [GO:0005634]; peroxisome [GO:0005777]; plasmodesma [GO:0009506]	Unknown	Unknown							N		38.57			3			1			1			N			40342	5.37829	0.530833
AT3G14415	Q9LRS0	GLO2_ARATH	Peroxisomal (S)-2-hydroxy-acid oxidase GLO2	Arabidopsis thaliana	GLO2			Y	Y	EC 1.1.3.15	Oxidoreductases	Unknown		FMN binding [GO:0010181]; long-chain-(S)-2-hydroxy-long-chain-acid oxidase activity [GO:0052853]; medium-chain-(S)-2-hydroxy-acid oxidase activity [GO:0052854]; very-long-chain-(S)-2-hydroxy-acid oxidase activity [GO:0052852]	oxidative photosynthetic carbon pathway [GO:0009854]	peroxisome [GO:0005777]	Unknown	Unknown							N		38.57			3			1			1			N			40307	5.37829	0.530833
AT3G15360	Q9SEU6	TRXM4_ARATH	Thioredoxin M4, chloroplastic	Arabidopsis thaliana	At3g15360			Y	Y	EC 1.8.4.10	Oxidoreductases	Unknown		enzyme activator activity [GO:0008047]; enzyme inhibitor activity [GO:0004857]; oxidoreductase activity, acting on a sulfur group of donors, disulfide as acceptor [GO:0016671]; protein disulfide oxidoreductase activity [GO:0015035]	cell redox homeostasis [GO:0045454]; cellular response to oxidative stress [GO:0034599]; glycerol ether metabolic process [GO:0006662]; negative regulation of catalytic activity [GO:0043086]; oxidation-reduction process [GO:0055114]; positive regulation of catalytic activity [GO:0043085]; protein folding [GO:0006457]; regulation of carbohydrate metabolic process [GO:0006109]; response to cytokini…	cell wall [GO:0005618]; chloroplast [GO:0009507]; chloroplast envelope [GO:0009941]; chloroplast stroma [GO:0009570]; chloroplast thylakoid membrane [GO:0009535]; thylakoid [GO:0009579]	Unknown	Unknown							N		32.23			5			1			1			N			21172	2.48744	0.503584
ATCG00490	O03042	RBL_ARATH	Ribulose bisphosphate carboxylase large chain	Arabidopsis thaliana	rbcL			Y	Y	EC 4.1.1.39	Lyases	Unknown		magnesium ion binding [GO:0000287]; monooxygenase activity [GO:0004497]; ribulose-bisphosphate carboxylase activity [GO:0016984]	photorespiration [GO:0009853]; reductive pentose-phosphate cycle [GO:0019253]	chloroplast [GO:0009507]	Unknown	Unknown							N		178.76	97.72	112.54	26	13	13	12	6	7	12	6	7	Y	Y	Y	52955	5.39219	0.000641861
AT1G67090	P10795	RBS1A_ARATH	Ribulose bisphosphate carboxylase small chain 1A, chloroplastic	Arabidopsis thaliana	RBCS-1A			Y	Y	EC 4.1.1.39	Lyases	Unknown		copper ion binding [GO:0005507]; monooxygenase activity [GO:0004497]; ribulose-bisphosphate carboxylase activity [GO:0016984]	chloroplast ribulose bisphosphate carboxylase complex biogenesis [GO:0080158]; photorespiration [GO:0009853]; photosynthesis [GO:0015979]; reductive pentose-phosphate cycle [GO:0019253]; response to blue light [GO:0009637]; response to cold [GO:0009409]; response to far red light [GO:0010218]; response to red light [GO:0010114]	apoplast [GO:0048046]; chloroplast [GO:0009507]; chloroplast envelope [GO:0009941]; chloroplast membrane [GO:0031969]; chloroplast stroma [GO:0009570]; chloroplast thylakoid membrane [GO:0009535]; cytosolic ribosome [GO:0022626]; membrane [GO:0016020]; thylakoid [GO:0009579]; thylakoid lumen [GO:0031977]	Unknown	Unknown							N				61.24			13			3			1	N			20216	6.69217	0.0033446
AT5G38430	P10796	RBS1B_ARATH	Ribulose bisphosphate carboxylase small chain 1B, chloroplastic	Arabidopsis thaliana	RBCS-1B			Y	Y	EC 4.1.1.39	Lyases	Unknown		monooxygenase activity [GO:0004497]; ribulose-bisphosphate carboxylase activity [GO:0016984]	photorespiration [GO:0009853]; reductive pentose-phosphate cycle [GO:0019253]; response to blue light [GO:0009637]; response to far red light [GO:0010218]; response to red light [GO:0010114]	apoplast [GO:0048046]; chloroplast [GO:0009507]; chloroplast envelope [GO:0009941]; chloroplast membrane [GO:0031969]; chloroplast stroma [GO:0009570]; membrane [GO:0016020]; thylakoid [GO:0009579]	Unknown	Unknown							N				64.5			18			4			2	Y			20286	7.12648	0.00218217
AT5G38420	P10797	RBS2B_ARATH	Ribulose bisphosphate carboxylase small chain 2B, chloroplastic	Arabidopsis thaliana	RBCS-2B			Y	Y	EC 4.1.1.39	Lyases	Unknown		monooxygenase activity [GO:0004497]; ribulose-bisphosphate carboxylase activity [GO:0016984]	photorespiration [GO:0009853]; reductive pentose-phosphate cycle [GO:0019253]; response to blue light [GO:0009637]; response to far red light [GO:0010218]; response to red light [GO:0010114]	apoplast [GO:0048046]; chloroplast [GO:0009507]; chloroplast envelope [GO:0009941]; chloroplast stroma [GO:0009570]; cytosolic ribosome [GO:0022626]; membrane [GO:0016020]; thylakoid [GO:0009579]	Unknown	Unknown							N		155.52	63.97	64.5	35	21	18	7	5	4	3	2	2	Y	Y	Y	20350	7.12648	0.00218217
AT5G38410	P10798	RBS3B_ARATH	Ribulose bisphosphate carboxylase small chain 3B, chloroplastic	Arabidopsis thaliana	RBCS-3B			Y	Y	EC 4.1.1.39	Lyases	Unknown		monooxygenase activity [GO:0004497]; ribulose-bisphosphate carboxylase activity [GO:0016984]	photorespiration [GO:0009853]; reductive pentose-phosphate cycle [GO:0019253]	chloroplast [GO:0009507]	Unknown	Unknown							N		155.52	63.97	64.5	35	21	18	7	5	4	3	2	2	Y	Y	Y	20284	7.12648	0.00218217
AT2G39730	P10896	RCA_ARATH	Ribulose bisphosphate carboxylase/oxygenase activase, chloroplastic	Arabidopsis thaliana	RCA			Y	Y	EC 4.1.1.39	Lyases	Unknown		ADP binding [GO:0043531]; ATP binding [GO:0005524]; enzyme regulator activity [GO:0030234]; ribulose-1,5-bisphosphate carboxylase/oxygenase activator activity [GO:0046863]	defense response to bacterium [GO:0042742]; leaf senescence [GO:0010150]; positive regulation of catalytic activity [GO:0043085]; regulation of catalytic activity [GO:0050790]; response to cold [GO:0009409]; response to jasmonic acid [GO:0009753]; response to light stimulus [GO:0009416]	apoplast [GO:0048046]; cell wall [GO:0005618]; chloroplast [GO:0009507]; chloroplast envelope [GO:0009941]; chloroplast stroma [GO:0009570]; chloroplast thylakoid membrane [GO:0009535]; membrane [GO:0016020]; nucleus [GO:0005634]; plastoglobule [GO:0010287]; stromule [GO:0010319]; thylakoid [GO:0009579]	Unknown	Unknown							N		149.23	93.36	114.2	15	10	13	5	4	5	5	4	5	Y	Y	Y	51981	8.13631	0.000171434
AT3G01500	P27140	CAHC_ARATH	Carbonic anhydrase, chloroplastic	Arabidopsis thaliana	CA1			Y	Y	EC 4.2.1.1	Lyases	Unknown		carbonate dehydratase activity [GO:0004089]; zinc ion binding [GO:0008270]	carbon utilization [GO:0015976]; defense response to bacterium [GO:0042742]; defense response to fungus, incompatible interaction [GO:0009817]; negative regulation of stomatal complex development [GO:2000122]; photosynthesis [GO:0015979]; regulation of stomatal movement [GO:0010119]; response to carbon dioxide [GO:0010037]; response to cold [GO:0009409]	apoplast [GO:0048046]; chloroplast [GO:0009507]; chloroplast envelope [GO:0009941]; chloroplast stroma [GO:0009570]; chloroplast thylakoid membrane [GO:0009535]; membrane [GO:0016020]; plasma membrane [GO:0005886]; stromule [GO:0010319]; thylakoid [GO:0009579]	Unknown	Unknown							N		79.89	84.93	35.39	9	13	3	3	4	1	3	4	1	Y	Y	N	37450	5.10949	0.0352955
AT5G14740	P42737	CAH2_ARATH	Carbonic anhydrase 2, chloroplastic	Arabidopsis thaliana	CA2			Y	Y	EC 4.2.1.1	Lyases	Unknown		carbonate dehydratase activity [GO:0004089]; zinc ion binding [GO:0008270]	carbon utilization [GO:0015976]	chloroplast [GO:0009507]; cytosol [GO:0005829]	Unknown	Unknown							N		86.74			15			3			1			Y			28344	2.58154	0.204392
AT4G38970	Q944G9	ALFC2_ARATH	Probable fructose-bisphosphate aldolase 2, chloroplastic	Arabidopsis thaliana	FBA2			Y	Y	EC 4.1.2.13	Lyases	Unknown		fructose-bisphosphate aldolase activity [GO:0004332]	glycolytic process [GO:0006096]; response to abscisic acid [GO:0009737]; response to cadmium ion [GO:0046686]	apoplast [GO:0048046]; chloroplast [GO:0009507]; chloroplast envelope [GO:0009941]; chloroplast stroma [GO:0009570]; membrane [GO:0016020]; plastoglobule [GO:0010287]; thylakoid [GO:0009579]	Unknown	Unknown							N		103.68	73.63	81.08	16	13	11	5	5	5	3	2	1	Y	N	Y	42988	4.44779	0.012625
AT2G21330	Q9SJU4	ALFC1_ARATH	Probable fructose-bisphosphate aldolase 1, chloroplastic	Arabidopsis thaliana	FBA1			Y	Y	EC 4.1.2.13	Lyases	Unknown		fructose-bisphosphate aldolase activity [GO:0004332]	glycolytic process [GO:0006096]; response to cadmium ion [GO:0046686]	apoplast [GO:0048046]; chloroplast [GO:0009507]; chloroplast envelope [GO:0009941]; chloroplast stroma [GO:0009570]; chloroplast thylakoid [GO:0009534]; cytosolic ribosome [GO:0022626]; plastoglobule [GO:0010287]; thylakoid [GO:0009579]; thylakoid lumen [GO:0031977]	Unknown	Unknown							N		84.22	64.41	85.64	12	9	11	4	4	5	2	1	1	Y	N	Y	42931	6.18416	0.000921237
ATCG00480	P19366	ATPB_ARATH	ATP synthase subunit beta, chloroplastic	Arabidopsis thaliana	atpB			Y	Y	EC 3.6.3.14	Hydrolases	Unknown		ATP binding [GO:0005524]; proton-transporting ATP synthase activity, rotational mechanism [GO:0046933]	ATP hydrolysis coupled proton transport [GO:0015991]; ATP synthesis coupled proton transport [GO:0015986]	chloroplast thylakoid membrane [GO:0009535]; proton-transporting ATP synthase complex, catalytic core F(1) [GO:0045261]	Unknown	Unknown							N		136.55	52.83	63.48	17	5	5	5	2	2	5	2	2	Y	N	N	53934	4.58057	0.206731
AT5G24770	O82122	VSP2_ARATH	Vegetative storage protein 2	Arabidopsis thaliana	VSP2			Y	Y	EC 3.1.3.2	Hydrolases	Unknown		acid phosphatase activity [GO:0003993]; nutrient reservoir activity [GO:0045735]	defense response to insect [GO:0002213]; dephosphorylation [GO:0016311]; response to copper ion [GO:0046688]; response to insect [GO:0009625]; response to jasmonic acid [GO:0009753]; response to oxidative stress [GO:0006979]; response to wounding [GO:0009611]	cytosolic ribosome [GO:0022626]; vacuole [GO:0005773]	Unknown	Unknown							N		33.13			3			1			1			Y			29842	3.89171	0.363714
AT1G15690	P31414	AVP1_ARATH	Pyrophosphate-energized vacuolar membrane proton pump 1	Arabidopsis thaliana	AVP1			Y	Y	EC 3.6.1.1	Hydrolases	Unknown		hydrogen-translocating pyrophosphatase activity [GO:0009678]; inorganic diphosphatase activity [GO:0004427]; metal ion binding [GO:0046872]	auxin polar transport [GO:0009926]; establishment or maintenance of transmembrane electrochemical gradient [GO:0010248]; leaf development [GO:0048366]; proton transport [GO:0015992]; response to salt stress [GO:0009651]; response to water deprivation [GO:0009414]	chloroplast [GO:0009507]; chloroplast envelope [GO:0009941]; endosome membrane [GO:0010008]; Golgi apparatus [GO:0005794]; integral component of membrane [GO:0016021]; membrane [GO:0016020]; mitochondrion [GO:0005739]; plant-type vacuole [GO:0000325]; plant-type vacuole membrane [GO:0009705]; plasma membrane [GO:0005886]; vacuolar membrane [GO:0005774]; vacuole [GO:0005773]	Unknown	Unknown							N		36.09			2			2			2			N			80820	7.62695	0.150349
AT5G26000	P37702	BGL38_ARATH	Myrosinase 1	Arabidopsis thaliana	TGG1			Y	Y	EC 3.2.1.147	Hydrolases	Unknown		beta-glucosidase activity [GO:0008422]; metal ion binding [GO:0046872]; scopolin beta-glucosidase activity [GO:0102483]; thioglucosidase activity [GO:0019137]	abscisic acid-activated signaling pathway [GO:0009738]; carbohydrate metabolic process [GO:0005975]; defense response to insect [GO:0002213]; glucosinolate catabolic process [GO:0019762]; regulation of stomatal movement [GO:0010119]; response to abscisic acid [GO:0009737]; response to insect [GO:0009625]; response to salt stress [GO:0009651]	apoplast [GO:0048046]; chloroplast [GO:0009507]; cytosolic ribosome [GO:0022626]; peroxisome [GO:0005777]; plant-type cell wall [GO:0009505]; thylakoid [GO:0009579]; vacuole [GO:0005773]	Unknown	Unknown							N		244.45	94.84	82.6	33	16	7	23	8	4	15	6	2	Y	Y	Y	61133	2.5712	0.0340261
ATCG00120	P56757	ATPA_ARATH	ATP synthase subunit alpha, chloroplastic	Arabidopsis thaliana	atpA			Y	Y	EC 3.6.3.14	Hydrolases	Unknown		ATP binding [GO:0005524]; proton-transporting ATPase activity, rotational mechanism [GO:0046961]; proton-transporting ATP synthase activity, rotational mechanism [GO:0046933]	ATP hydrolysis coupled proton transport [GO:0015991]; ATP synthesis coupled proton transport [GO:0015986]	chloroplast thylakoid membrane [GO:0009535]; proton-transporting ATP synthase complex, catalytic core F(1) [GO:0045261]	Unknown	Unknown							N		64.12			5			3			3			Y			55328	8.72588	0.0192649
AT5G48375	Q3E8E5	BGL39_ARATH	Putative myrosinase 3	Arabidopsis thaliana	TGG3			Y	Y	EC 3.2.1.147	Hydrolases	Unknown		beta-glucosidase activity [GO:0008422]; thioglucosidase activity [GO:0019137]	carbohydrate metabolic process [GO:0005975]; glucosinolate catabolic process [GO:0019762]; response to hormone [GO:0009725]; response to salt stress [GO:0009651]	Unknown	Unknown	Unknown							N		114.63			9	-		5			0			Y			50758	5.97746	0.0340261
AT5G25980	Q9C5C2	BGL37_ARATH	Myrosinase 2	Arabidopsis thaliana	TGG2			Y	Y	EC 3.2.1.147	Hydrolases	Unknown		beta-glucosidase activity [GO:0008422]; thioglucosidase activity [GO:0019137]	abscisic acid-activated signaling pathway [GO:0009738]; carbohydrate metabolic process [GO:0005975]; defense response to insect [GO:0002213]; glucosinolate catabolic process [GO:0019762]; regulation of stomatal movement [GO:0010119]; response to abscisic acid [GO:0009737]; response to salt stress [GO:0009651]	apoplast [GO:0048046]; chloroplast [GO:0009507]; cytosolic ribosome [GO:0022626]; peroxisome [GO:0005777]; plasmodesma [GO:0009506]; vacuole [GO:0005773]	Unknown	Unknown							N		309.82	133.3	149.26	62	21	20	60	13	11	51	11	9	Y	Y	Y	62732	3.13137	4.935e-05
AT5G03740	Q9LZR5	HDT3_ARATH	Histone deacetylase HDT3	Arabidopsis thaliana	HDT3			Y	Y	EC 3.5.1.98	Hydrolases	Unknown		hydrolase activity [GO:0016787]; metal ion binding [GO:0046872]	chromatin modification [GO:0016568]; multicellular organism development [GO:0007275]; negative regulation of transcription, DNA-templated [GO:0045892]; response to abscisic acid [GO:0009737]; response to salt stress [GO:0009651]; response to water deprivation [GO:0009414]; transcription, DNA-templated [GO:0006351]	nucleolus [GO:0005730]	Unknown	Unknown							N		36.65			4			1			1			N			31830	4.67303	0.509048
AT4G08870	Q9ZPF5	ARGI2_ARATH	Arginase 2, mitochondrial	Arabidopsis thaliana	ARGAH2			Y	Y	EC 3.5.3.1	Hydrolases	Unknown		arginase activity [GO:0004053]; cobalt ion binding [GO:0050897]	arginine metabolic process [GO:0006525]; defense response to fungus [GO:0050832]; ornithine metabolic process [GO:0006591]; proline metabolic process [GO:0006560]; putrescine metabolic process [GO:0009445]; tyrosine metabolic process [GO:0006570]; urea cycle [GO:0000050]	chloroplast [GO:0009507]; mitochondrion [GO:0005739]	Unknown	Unknown							N		141.39			16			5			5			Y			37980	4.45498	0.256667
AT3G12780	Q9LD57	PGKH1_ARATH	Phosphoglycerate kinase 1, chloroplastic	Arabidopsis thaliana	PGK1			Y	Y	EC 2.7.2.3	Transferases	Unknown		ATP binding [GO:0005524]; phosphoglycerate kinase activity [GO:0004618]	glycolytic process [GO:0006096]; reductive pentose-phosphate cycle [GO:0019253]; response to cadmium ion [GO:0046686]; response to cold [GO:0009409]	apoplast [GO:0048046]; cell wall [GO:0005618]; chloroplast [GO:0009507]; chloroplast envelope [GO:0009941]; chloroplast stroma [GO:0009570]; cytoplasm [GO:0005737]; cytosol [GO:0005829]; membrane [GO:0016020]; mitochondrion [GO:0005739]; nucleus [GO:0005634]; stromule [GO:0010319]; thylakoid [GO:0009579]	Unknown	Unknown	P00560 (seed-ortholog, core RBP)	340	Y				N		68.69			5			2			2			N			50112	8.49171	0.108476
AT1G56190	P50318	PGKH2_ARATH	Phosphoglycerate kinase 2, chloroplastic	Arabidopsis thaliana	At1g56190			Y	Y	EC 2.7.2.3	Transferases	Unknown		ATP binding [GO:0005524]; phosphoglycerate kinase activity [GO:0004618]	glycolytic process [GO:0006096]; reductive pentose-phosphate cycle [GO:0019253]; response to cadmium ion [GO:0046686]	chloroplast [GO:0009507]; chloroplast stroma [GO:0009570]; membrane [GO:0016020]; mitochondrion [GO:0005739]; thylakoid [GO:0009579]	Unknown	Unknown			N				N		68.69			5			2			2			N			49939	8.49171	0.108476
AT3G60750	Q8RWV0	TKTC1_ARATH	Transketolase-1, chloroplastic	Arabidopsis thaliana	TKL-1			Y	Y	EC 2.2.1.1	Transferases	Unknown		metal ion binding [GO:0046872]; transketolase activity [GO:0004802]	reductive pentose-phosphate cycle [GO:0019253]; response to cadmium ion [GO:0046686]; response to salt stress [GO:0009651]	chloroplast [GO:0009507]; chloroplast envelope [GO:0009941]; chloroplast stroma [GO:0009570]; chloroplast thylakoid membrane [GO:0009535]; plastid [GO:0009536]	Unknown	Unknown	P23254 (seed-ortholog)	105	Y				N		79.63	24.99		5	2		3	1		3	1		Y	N		79968	5.59501	0.00534015
AT3G17390	Q9LUT2	METK4_ARATH	S-adenosylmethionine synthase 4	Arabidopsis thaliana	METK4			Y	Y	EC 2.5.1.6	Transferases	Unknown		ATP binding [GO:0005524]; metal ion binding [GO:0046872]; methionine adenosyltransferase activity [GO:0004478]	lignin biosynthetic process [GO:0009809]; methionine metabolic process [GO:0006555]; one-carbon metabolic process [GO:0006730]; response to cold [GO:0009409]; S-adenosylmethionine biosynthetic process [GO:0006556]	cell wall [GO:0005618]; cytosol [GO:0005829]; membrane [GO:0016020]; nucleolus [GO:0005730]; plasma membrane [GO:0005886]; plasmodesma [GO:0009506]	Unknown	Unknown							N		29.02			3			1			1			N			42796	2.25998	0.436333
AT3G62030	P34791	CP20C_ARATH	Peptidyl-prolyl cis-trans isomerase CYP20-3, chloroplastic	Arabidopsis thaliana	CYP20-3			Y	Y	EC 5.2.1.8	Isomerases	Unknown		peptide binding [GO:0042277]; peptidyl-prolyl cis-trans isomerase activity [GO:0003755]	protein folding [GO:0006457]	chloroplast stroma [GO:0009570]	Unknown	Unknown				P23284 (seed-ortholog)	1298	N	N		47.42			9			2			2			Y			28208	8.72956	0.210765
AT3G25770	Q9LS02	AOC2_ARATH	Allene oxide cyclase 2, chloroplastic	Arabidopsis thaliana	AOC2			Y	Y	EC 5.3.99.6	Isomerases	Unknown		allene-oxide cyclase activity [GO:0046423]	jasmonic acid biosynthetic process [GO:0009695]; response to cold [GO:0009409]	chloroplast [GO:0009507]; chloroplast envelope [GO:0009941]; chloroplast stroma [GO:0009570]; chloroplast thylakoid membrane [GO:0009535]; stromule [GO:0010319]	Unknown	Unknown							N		90.09			15			3			2			Y			27635	5.15813	0.182435
AT3G25760	Q9LS03	AOC1_ARATH	Allene oxide cyclase 1, chloroplastic	Arabidopsis thaliana	AOC1			Y	Y	EC 5.3.99.6	Isomerases	Unknown		allene-oxide cyclase activity [GO:0046423]	jasmonic acid biosynthetic process [GO:0009695]	chloroplast [GO:0009507]; chloroplast envelope [GO:0009941]; chloroplast thylakoid membrane [GO:0009535]	Unknown	Unknown							N		68.21			9			2			1			Y			27802	6.66708	0.304798
AT1G49780	Q9FXA4	PUB26_ARATH	U-box domain-containing protein 26	Arabidopsis thaliana	PUB26			Y	Y	EC 6.3.2.-	Ligases	Unknown		ligase activity [GO:0016874]; ubiquitin-protein transferase activity [GO:0004842]	Unknown	Unknown	Unknown	Unknown							N		20.6		24.51	2		2	1		1	1		1	N		N	45963	2.6947	0.503584
AT3G19380	Q9LT79	PUB25_ARATH	U-box domain-containing protein 25	Arabidopsis thaliana	PUB25			Y	Y	EC 6.3.2.-	Ligases	Unknown		ligase activity [GO:0016874]; ubiquitin-protein transferase activity [GO:0004842]	response to chitin [GO:0010200]	Unknown	Unknown	Unknown							N		20.6		24.51	2		2	1		1	1		1	N		N	46056	2.6947	0.503584
AT1G29930	P04778	CB1C_ARATH	Chlorophyll a-b binding protein 1, chloroplastic	Arabidopsis thaliana	LHCB1.3			Y				Unknown		chlorophyll binding [GO:0016168]; metal ion binding [GO:0046872]; pigment binding [GO:0031409]	photosynthesis, light harvesting in photosystem I [GO:0009768]; protein-chromophore linkage [GO:0018298]; response to light stimulus [GO:0009416]	chloroplast [GO:0009507]; chloroplast envelope [GO:0009941]; chloroplast thylakoid [GO:0009534]; chloroplast thylakoid membrane [GO:0009535]; integral component of membrane [GO:0016021]; photosystem I [GO:0009522]; photosystem II [GO:0009523]; plastoglobule [GO:0010287]; thylakoid [GO:0009579]	Unknown	Unknown							N		135.38	61.48	59.97	15	4	4	7	2	1	7	2	1	Y	Y	Y	28241	5.8337	0.0491414
AT1G29920	P0CJ48	CB1A_ARATH	Chlorophyll a-b binding protein 2, chloroplastic	Arabidopsis thaliana	LHCB1.1			Y				Unknown		chlorophyll binding [GO:0016168]; metal ion binding [GO:0046872]; pigment binding [GO:0031409]	photosynthesis, light harvesting in photosystem I [GO:0009768]; protein-chromophore linkage [GO:0018298]; response to blue light [GO:0009637]; response to far red light [GO:0010218]; response to fructose [GO:0009750]; response to red light [GO:0010114]	apoplast [GO:0048046]; chloroplast [GO:0009507]; chloroplast envelope [GO:0009941]; chloroplast thylakoid membrane [GO:0009535]; integral component of membrane [GO:0016021]; photosystem I [GO:0009522]; photosystem II [GO:0009523]; plastoglobule [GO:0010287]; thylakoid [GO:0009579]	Unknown	Unknown							N		135.38	61.48	59.97	15	4	4	7	2	1	7	2	1	Y	Y	Y	28227	5.8337	0.0491414
AT5G66570	P23321	PSBO1_ARATH	Oxygen-evolving enhancer protein 1-1, chloroplastic	Arabidopsis thaliana	PSBO1			Y				Unknown		calcium ion binding [GO:0005509]; oxygen evolving activity [GO:0010242]; poly(U) RNA binding [GO:0008266]	defense response to bacterium [GO:0042742]; oxidation-reduction process [GO:0055114]; photoinhibition [GO:0010205]; photosynthesis, light reaction [GO:0019684]; photosystem II assembly [GO:0010207]; photosystem II stabilization [GO:0042549]; regulation of protein dephosphorylation [GO:0035304]	apoplast [GO:0048046]; chloroplast [GO:0009507]; chloroplast stroma [GO:0009570]; chloroplast thylakoid [GO:0009534]; chloroplast thylakoid lumen [GO:0009543]; chloroplast thylakoid membrane [GO:0009535]; extrinsic component of membrane [GO:0019898]; integral component of membrane [GO:0016021]; photosystem II oxygen evolving complex [GO:0009654]; plastid thylakoid membrane [GO:0055035]; plastoglo…	Y	Unknown							N		120.22		38.47	24		6	8		2	8		2	Y		N	35142	4.02485	0.0816484
AT1G79040	P27202	PSBR_ARATH	Photosystem II 10 kDa polypeptide, chloroplastic	Arabidopsis thaliana	PSBR			Y				Unknown		Unknown	photosystem II oxygen evolving complex assembly [GO:0010270]; response to cytokinin [GO:0009735]	chloroplast [GO:0009507]; chloroplast thylakoid [GO:0009534]; chloroplast thylakoid membrane [GO:0009535]; photosystem II oxygen evolving complex [GO:0009654]; thylakoid [GO:0009579]	Unknown	Unknown							N		39.29			10			1			1			Y			14586	6.73904	0.439865
AT5G64040	P49107	PSAN_ARATH	Photosystem I reaction center subunit N, chloroplastic	Arabidopsis thaliana	PSAN			Y				Unknown		Unknown	photosynthesis [GO:0015979]	chloroplast thylakoid membrane [GO:0009535]; photosystem I [GO:0009522]	Unknown	Unknown							N		84.15		30.54	18		6	4		1	4		1	Y		N	18429	4.96835	0.230218
ATCG00130	P56759	ATPF_ARATH	ATP synthase subunit b, chloroplastic	Arabidopsis thaliana	atpF			Y				Unknown		ATP binding [GO:0005524]; proton-transporting ATP synthase activity, rotational mechanism [GO:0046933]	ATP synthesis coupled proton transport [GO:0015986]	chloroplast thylakoid membrane [GO:0009535]; integral component of membrane [GO:0016021]; proton-transporting ATP synthase complex, coupling factor F(o) [GO:0045263]	Unknown	Unknown							N		84.47			18			3			3			N			21057	5.58116	0.0516165
ATCG00540	P56771	CYF_ARATH	Apocytochrome f	Arabidopsis thaliana	tA			Y				Unknown		electron carrier activity [GO:0009055]; heme binding [GO:0020037]; iron ion binding [GO:0005506]	oxidation-reduction process [GO:0055114]; photosynthesis [GO:0015979]	chloroplast thylakoid membrane [GO:0009535]; integral component of thylakoid membrane [GO:0031361]	Unknown	Unknown							N		112.33			14			5			5			Y			35357	6.16617	0.0491414
ATCG00720	P56773	CYB6_ARATH	Cytochrome b6	Arabidopsis thaliana	tB			Y				Unknown		electron transporter, transferring electrons within cytochrome b6/f complex of photosystem II activity [GO:0045158]; heme binding [GO:0020037]; iron ion binding [GO:0005506]; oxidoreductase activity [GO:0016491]	photosynthesis [GO:0015979]; respiratory electron transport chain [GO:0022904]	chloroplast thylakoid membrane [GO:0009535]; integral component of membrane [GO:0016021]	Unknown	Unknown							N		56.92			12			2			2			Y			24153	16.2187	0.530833
ATCG00680	P56777	PSBB_ARATH	Photosystem II CP47 chlorophyll apoprotein	Arabidopsis thaliana	psbB			Y				Unknown		chlorophyll binding [GO:0016168]; electron transporter, transferring electrons within the cyclic electron transport pathway of photosynthesis activity [GO:0045156]	photosynthetic electron transport in photosystem II [GO:0009772]; protein-chromophore linkage [GO:0018298]	chloroplast thylakoid membrane [GO:0009535]; integral component of membrane [GO:0016021]; photosystem II [GO:0009523]	Unknown	Unknown							N		125.87			10			5			5			Y			56037	2.07889	0.43655
ATCG00280	P56778	PSBC_ARATH	Photosystem II CP43 chlorophyll apoprotein	Arabidopsis thaliana	psbC			Y				Unknown		chlorophyll binding [GO:0016168]; electron transporter, transferring electrons within the cyclic electron transport pathway of photosynthesis activity [GO:0045156]; metal ion binding [GO:0046872]	photosynthetic electron transport in photosystem II [GO:0009772]; protein-chromophore linkage [GO:0018298]	chloroplast thylakoid membrane [GO:0009535]; integral component of membrane [GO:0016021]; photosystem II [GO:0009523]	Unknown	Unknown							N		115.9	37.75	48.68	12	3	3	5	1	1	5	1	1	Y	N	N	51868	7.11866	0.0158233
ATCG00580	P56779	PSBE_ARATH	Cytochrome b559 subunit alpha	Arabidopsis thaliana	psbE			Y				Unknown		electron carrier activity [GO:0009055]; heme binding [GO:0020037]; iron ion binding [GO:0005506]	photosynthetic electron transport chain [GO:0009767]	chloroplast thylakoid membrane [GO:0009535]; integral component of membrane [GO:0016021]; photosystem II reaction center [GO:0009539]	Unknown	Unknown							N			21.82			11			1			1		N			9387	5.61158	0.150349
ATCG00710	P56780	PSBH_ARATH	Photosystem II reaction center protein H	Arabidopsis thaliana	psbH			Y				Unknown		phosphate ion binding [GO:0042301]	photosynthesis [GO:0015979]; protein stabilization [GO:0050821]	chloroplast thylakoid membrane [GO:0009535]; integral component of membrane [GO:0016021]; photosystem II [GO:0009523]	Unknown	Unknown							N		42.73			15			1			1			N			7702	3.54475	0.279683
ATCG01000	P56785	TI214_ARATH	Putative membrane protein ycf1	Arabidopsis thaliana	ycf1-A			Y				Unknown		protein transporter activity [GO:0008565]	Unknown	chloroplast inner membrane [GO:0009706]; integral component of membrane [GO:0016021]	Unknown	Unknown							N		47.39			1			1			1			N			213727	5.03494	0.264032
ATCG00520	P56788	YCF4_ARATH	Photosystem I assembly protein Ycf4	Arabidopsis thaliana	ycf4			Y				Unknown		Unknown	photosynthesis [GO:0015979]	chloroplast thylakoid membrane [GO:0009535]; integral component of membrane [GO:0016021]; photosystem I [GO:0009522]	Unknown	Unknown							N		43.54			5			1			1			N			21407	5.88893	0.317788
ATCG00570	P62095	PSBF_ARATH	Cytochrome b559 subunit beta	Arabidopsis thaliana	psbF			Y				Unknown		electron carrier activity [GO:0009055]; heme binding [GO:0020037]; iron ion binding [GO:0005506]	photosynthetic electron transport chain [GO:0009767]	chloroplast thylakoid membrane [GO:0009535]; integral component of membrane [GO:0016021]; photosystem II reaction center [GO:0009539]	Unknown	Unknown							N		35.71			21			1			1			N			4424	3.85348	0.26539
AT4G04640	Q01908	ATPG1_ARATH	ATP synthase gamma chain 1, chloroplastic	Arabidopsis thaliana	ATPC1			Y				Unknown		enzyme regulator activity [GO:0030234]; proton-transporting ATPase activity, rotational mechanism [GO:0046961]; proton-transporting ATP synthase activity, rotational mechanism [GO:0046933]	ATP biosynthetic process [GO:0006754]; ATP synthesis coupled proton transport [GO:0015986]; photosynthetic electron transport in photosystem II [GO:0009772]	chloroplast [GO:0009507]; chloroplast ATP synthase complex [GO:0009544]; chloroplast envelope [GO:0009941]; chloroplast thylakoid [GO:0009534]; chloroplast thylakoid membrane [GO:0009535]; membrane [GO:0016020]; proton-transporting ATP synthase complex, catalytic core F(1) [GO:0045261]; thylakoid [GO:0009579]	Unknown	Unknown							N		58.99			3			1			1			N			40911	11.2447	0.220053
AT5G01530	Q07473	CB4A_ARATH	Chlorophyll a-b binding protein CP29.1, chloroplastic	Arabidopsis thaliana	LHCB4.1			Y				Unknown		chlorophyll binding [GO:0016168]; metal ion binding [GO:0046872]; pigment binding [GO:0031409]	photosynthesis, light harvesting in photosystem I [GO:0009768]; protein-chromophore linkage [GO:0018298]; response to blue light [GO:0009637]; response to far red light [GO:0010218]; response to red light [GO:0010114]	chloroplast [GO:0009507]; chloroplast envelope [GO:0009941]; chloroplast thylakoid [GO:0009534]; chloroplast thylakoid membrane [GO:0009535]; integral component of membrane [GO:0016021]; membrane [GO:0016020]; photosystem I [GO:0009522]; photosystem II [GO:0009523]; plastoglobule [GO:0010287]; thylakoid [GO:0009579]	Unknown	Unknown							N		105.08	27.46		16	3		4	1		3	1		Y	N		31139	4.80343	0.0749463
AT1G06680	Q42029	PSBP1_ARATH	Oxygen-evolving enhancer protein 2-1, chloroplastic	Arabidopsis thaliana	PSBP1			Y				Unknown		calcium ion binding [GO:0005509]; poly(U) RNA binding [GO:0008266]	defense response to bacterium [GO:0042742]; photosynthesis, light reaction [GO:0019684]	apoplast [GO:0048046]; chloroplast [GO:0009507]; chloroplast envelope [GO:0009941]; chloroplast stroma [GO:0009570]; chloroplast thylakoid [GO:0009534]; chloroplast thylakoid lumen [GO:0009543]; chloroplast thylakoid membrane [GO:0009535]; extrinsic component of membrane [GO:0019898]; photosystem II oxygen evolving complex [GO:0009654]; thylakoid [GO:0009579]; thylakoid lumen [GO:0031977]	Y	Unknown							N		80.29	22.29		11	4		2	1		2	1		Y	N		28095	3.18114	0.355496
AT1G29910	Q8VZ87	CB1B_ARATH	Chlorophyll a-b binding protein 3, chloroplastic	Arabidopsis thaliana	LHCB1.2			Y				Unknown		chlorophyll binding [GO:0016168]; metal ion binding [GO:0046872]; pigment binding [GO:0031409]	photosynthesis, light harvesting in photosystem I [GO:0009768]; protein-chromophore linkage [GO:0018298]; response to light stimulus [GO:0009416]	chloroplast [GO:0009507]; chloroplast envelope [GO:0009941]; chloroplast thylakoid [GO:0009534]; chloroplast thylakoid membrane [GO:0009535]; integral component of membrane [GO:0016021]; mitochondrion [GO:0005739]; photosystem I [GO:0009522]; photosystem II [GO:0009523]; plastoglobule [GO:0010287]; thylakoid [GO:0009579]	Unknown	Unknown							N		135.38	61.48	59.97	15	4	4	7	2	1	7	2	1	Y	Y	Y	28227	5.8337	0.0491414
AT4G01050	Q9M158	STR4_ARATH	Rhodanese-like domain-containing protein 4, chloroplastic	Arabidopsis thaliana	STR4			Y				Unknown		chitinase activity [GO:0004568]; chitin binding [GO:0008061]	chitin catabolic process [GO:0006032]; defense response to bacterium [GO:0042742]; photosynthetic electron transport in photosystem II [GO:0009772]	chloroplast [GO:0009507]; chloroplast envelope [GO:0009941]; chloroplast thylakoid [GO:0009534]; chloroplast thylakoid membrane [GO:0009535]; extracellular region [GO:0005576]; integral component of membrane [GO:0016021]	Unknown	Unknown							N		30.33			3			1			1			N			49387	8.99274	0.333229
AT4G02770	Q9S7H1	PSAD1_ARATH	Photosystem I reaction center subunit II-1, chloroplastic	Arabidopsis thaliana	psaD1			Y				Unknown		Unknown	photosynthesis [GO:0015979]	chloroplast [GO:0009507]; chloroplast envelope [GO:0009941]; chloroplast thylakoid [GO:0009534]; chloroplast thylakoid membrane [GO:0009535]; membrane [GO:0016020]; photosystem I reaction center [GO:0009538]; plastoglobule [GO:0010287]; thylakoid [GO:0009579]	Unknown	Unknown							N		106.04		31.22	28		4	5		1	5		1	Y		N	22598	4.30474	0.0403103
AT4G28750	Q9S831	PSAE1_ARATH	Photosystem I reaction center subunit IV A, chloroplastic	Arabidopsis thaliana	PSAE1			Y				Unknown		Unknown	photosynthesis [GO:0015979]; response to cytokinin [GO:0009735]	chloroplast [GO:0009507]; chloroplast envelope [GO:0009941]; chloroplast thylakoid [GO:0009534]; chloroplast thylakoid membrane [GO:0009535]; membrane [GO:0016020]; photosystem I reaction center [GO:0009538]; plastoglobule [GO:0010287]; thylakoid [GO:0009579]	Unknown	Unknown							N		23.33			4			1			1			N			14967	6.27586	0.589218
AT3G50820	Q9S841	PSBO2_ARATH	Oxygen-evolving enhancer protein 1-2, chloroplastic	Arabidopsis thaliana	PSBO2			Y				Unknown		calcium ion binding [GO:0005509]; poly(U) RNA binding [GO:0008266]	photoinhibition [GO:0010205]; photosynthesis, light reaction [GO:0019684]; photosystem II assembly [GO:0010207]; photosystem II stabilization [GO:0042549]; regulation of protein dephosphorylation [GO:0035304]	chloroplast [GO:0009507]; chloroplast stroma [GO:0009570]; chloroplast thylakoid [GO:0009534]; chloroplast thylakoid membrane [GO:0009535]; extrinsic component of membrane [GO:0019898]; integral component of membrane [GO:0016021]; photosystem II oxygen evolving complex [GO:0009654]; plastoglobule [GO:0010287]; thylakoid [GO:0009579]; thylakoid lumen [GO:0031977]	Y	Unknown							N				38.47			6			2			2			N	35019	4.02485	0.0816484
AT1G03130	Q9SA56	PSAD2_ARATH	Photosystem I reaction center subunit II-2, chloroplastic	Arabidopsis thaliana	PSAD2			Y				Unknown		Unknown	photosynthesis [GO:0015979]	chloroplast [GO:0009507]; chloroplast envelope [GO:0009941]; chloroplast thylakoid [GO:0009534]; chloroplast thylakoid membrane [GO:0009535]; membrane [GO:0016020]; photosystem I reaction center [GO:0009538]; thylakoid [GO:0009579]	Unknown	Unknown							N				31.22			4			1			1	N			22307	4.30474	0.0403103
AT1G31330	Q9SHE8	PSAF_ARATH	Photosystem I reaction center subunit III, chloroplastic	Arabidopsis thaliana	PSAF			Y				Unknown		Unknown	photosynthesis [GO:0015979]	chloroplast [GO:0009507]; chloroplast envelope [GO:0009941]; chloroplast thylakoid [GO:0009534]; chloroplast thylakoid membrane [GO:0009535]; integral component of membrane [GO:0016021]; membrane [GO:0016020]; photosystem I reaction center [GO:0009538]; plastoglobule [GO:0010287]; thylakoid [GO:0009579]	Unknown	Unknown							N		108.88			24			4			4			Y			24173	7.59698	0.154822
AT4G12800	Q9SUI4	PSAL_ARATH	Photosystem I reaction center subunit XI, chloroplastic	Arabidopsis thaliana	PSAL			Y				Unknown		Unknown	photosynthesis [GO:0015979]	chloroplast [GO:0009507]; chloroplast envelope [GO:0009941]; chloroplast thylakoid [GO:0009534]; chloroplast thylakoid membrane [GO:0009535]; integral component of membrane [GO:0016021]; membrane [GO:0016020]; photosystem I reaction center [GO:0009538]; plastoglobule [GO:0010287]; thylakoid [GO:0009579]	Unknown	Unknown							N		30.27		29.84	4		4	1		1	1		1	N		N	23052	5.61099	0.226902
AT1G30380	Q9SUI5	PSAK_ARATH	Photosystem I reaction center subunit psaK, chloroplastic	Arabidopsis thaliana	PSAK			Y				Unknown		chlorophyll binding [GO:0016168]	photosynthesis [GO:0015979]	chloroplast [GO:0009507]; chloroplast thylakoid [GO:0009534]; chloroplast thylakoid membrane [GO:0009535]; integral component of membrane [GO:0016021]; photosystem I [GO:0009522]; thylakoid [GO:0009579]	Unknown	Unknown							N		28.76			7			1			1			N			13206	4.72004	0.0779597
AT3G08940	Q9XF88	CB4B_ARATH	Chlorophyll a-b binding protein CP29.2, chloroplastic	Arabidopsis thaliana	LHCB4.2			Y				Unknown		chlorophyll binding [GO:0016168]; metal ion binding [GO:0046872]; pigment binding [GO:0031409]	photosynthesis, light harvesting in photosystem I [GO:0009768]; protein-chromophore linkage [GO:0018298]; response to blue light [GO:0009637]; response to cytokinin [GO:0009735]; response to far red light [GO:0010218]; response to red light [GO:0010114]	chloroplast [GO:0009507]; chloroplast envelope [GO:0009941]; chloroplast thylakoid [GO:0009534]; chloroplast thylakoid membrane [GO:0009535]; integral component of membrane [GO:0016021]; membrane [GO:0016020]; photosystem I [GO:0009522]; photosystem II [GO:0009523]; plastoglobule [GO:0010287]; thylakoid [GO:0009579]	Unknown	Unknown							N		108.35			18			4			3			Y			31194	7.25866	0.079128
AT4G10340	Q9XF89	CB5_ARATH	Chlorophyll a-b binding protein CP26, chloroplastic	Arabidopsis thaliana	LHCB5			Y				Unknown		chlorophyll binding [GO:0016168]; metal ion binding [GO:0046872]; pigment binding [GO:0031409]	nonphotochemical quenching [GO:0010196]; photosynthesis [GO:0015979]; photosynthesis, light harvesting in photosystem I [GO:0009768]; protein-chromophore linkage [GO:0018298]; response to blue light [GO:0009637]; response to far red light [GO:0010218]; response to red light [GO:0010114]	chloroplast [GO:0009507]; chloroplast envelope [GO:0009941]; chloroplast thylakoid [GO:0009534]; chloroplast thylakoid membrane [GO:0009535]; integral component of membrane [GO:0016021]; membrane [GO:0016020]; photosystem I [GO:0009522]; photosystem II antenna complex [GO:0009783]; plastoglobule [GO:0010287]; PSII associated light-harvesting complex II [GO:0009517]; thylakoid [GO:0009579]; thylak…	Unknown	Unknown							N		40.66			4			1			1			N			30157	4.97409	0.530833
AT1G07790	Q9LQQ4	H2B1_ARATH	Histone H2B.1	Arabidopsis thaliana	At1g07790			Y				Unknown		DNA binding [GO:0003677]	nucleosome assembly [GO:0006334]	chloroplast [GO:0009507]; nuclear nucleosome [GO:0000788]	Unknown	Unknown	P02293 (seed-ortholog)	1007	N				N		20.45			6			1			1			N			16402	4.37979	0.503584
AT5G22880	Q9FFC0	H2B10_ARATH	Histone H2B.10	Arabidopsis thaliana	At5g22880			Y				Unknown		DNA binding [GO:0003677]	nucleosome assembly [GO:0006334]	nuclear nucleosome [GO:0000788]; nucleolus [GO:0005730]; nucleus [GO:0005634]	Unknown	Unknown			N				N		20.45			6			1			1			N			15732	4.37979	0.503584
AT5G59910	P40283	H2B11_ARATH	Histone H2B.11	Arabidopsis thaliana	At5g59910			Y				Unknown		DNA binding [GO:0003677]	nucleosome assembly [GO:0006334]	chloroplast stroma [GO:0009570]; chloroplast thylakoid [GO:0009534]; nuclear nucleosome [GO:0000788]; nucleolus [GO:0005730]	Unknown	Unknown			N				N		20.45			6			1			1			N			16449	4.37979	0.503584
AT2G28720	Q9SI96	H2B3_ARATH	Histone H2B.3	Arabidopsis thaliana	At2g28720			Y				Unknown		DNA binding [GO:0003677]	Unknown	nucleosome [GO:0000786]; nucleus [GO:0005634]	Unknown	Unknown			N				N		20.45			6			1			1			N			16529	4.37979	0.503584
AT2G37470	Q9ZUS0	H2B4_ARATH	Histone H2B.4	Arabidopsis thaliana	At2g37470			Y				Unknown		DNA binding [GO:0003677]	Unknown	nucleosome [GO:0000786]; nucleus [GO:0005634]	Unknown	Unknown			Y				N		20.45			7			1			1			N			15082	4.37979	0.503584
AT3G09480	Q9SF55	H2B5_ARATH	Histone H2B.5	Arabidopsis thaliana	At3g09480			Y				Unknown		DNA binding [GO:0003677]	Unknown	nucleosome [GO:0000786]; nucleus [GO:0005634]	Unknown	Unknown			N				N		20.45			7			1			1			N			13967	4.37979	0.503584
AT3G45980	O23629	H2B6_ARATH	Histone H2B.6	Arabidopsis thaliana	H2B			Y				Unknown		DNA binding [GO:0003677]	nucleosome assembly [GO:0006334]	chloroplast stroma [GO:0009570]; chloroplast thylakoid [GO:0009534]; nuclear nucleosome [GO:0000788]; nucleolus [GO:0005730]	Unknown	Unknown			N				N		20.45			6			1			1			N			16436	4.37979	0.503584
AT3G46030	Q9LZT0	H2B7_ARATH	Histone H2B.7	Arabidopsis thaliana	At3g46030			Y				Unknown		DNA binding [GO:0003677]	nucleosome assembly [GO:0006334]	nuclear nucleosome [GO:0000788]; plasmodesma [GO:0009506]	Unknown	Unknown			N				N		20.45			6			1			1			N			15912	4.37979	0.503584
AT5G02570	Q9LZ45	H2B9_ARATH	Histone H2B.9	Arabidopsis thaliana	At5g02570			Y				Unknown		DNA binding [GO:0003677]	Unknown	nucleolus [GO:0005730]; nucleosome [GO:0000786]	Unknown	Unknown			Y				N		20.45			7			1			1			N			14544	4.37979	0.503584
AT5G54640	Q9LD28	H2A6_ARATH	Histone H2A.6	Arabidopsis thaliana	RAT5			Y				Unknown		DNA binding [GO:0003677]	chromatin silencing [GO:0006342]; DNA mediated transformation [GO:0009294]; response to bacterium [GO:0009617]; response to wounding [GO:0009611]	nuclear chromatin [GO:0000790]; nucleolus [GO:0005730]; nucleosome [GO:0000786]	Unknown	Unknown	P04911 (seed-ortholog)	934	N				N		26.81			7			1			1			N			13658	2.11814	0.530833
AT1G51060	Q9C681	H2A1_ARATH	Probable histone H2A.1	Arabidopsis thaliana	At1g51060			Y				Unknown		DNA binding [GO:0003677]	chromatin silencing [GO:0006342]	cell wall [GO:0005618]; nuclear chromatin [GO:0000790]; nucleolus [GO:0005730]; nucleosome [GO:0000786]	Unknown	Unknown			N				N		26.81			7			1			1			N			13934	2.11814	0.530833
AT3G20670	Q9LHQ5	H2A2_ARATH	Probable histone H2A.2	Arabidopsis thaliana	At3g20670			Y				Unknown		DNA binding [GO:0003677]	chromatin silencing [GO:0006342]	nuclear chromatin [GO:0000790]; nucleosome [GO:0000786]	Unknown	Unknown			N				N		26.81			7			1			1			N			13849	2.11814	0.530833
AT4G27230	O81826	H2A3_ARATH	Probable histone H2A.3	Arabidopsis thaliana	At4g27230			Y				Unknown		DNA binding [GO:0003677]	chromatin silencing [GO:0006342]	nuclear chromatin [GO:0000790]; nucleosome [GO:0000786]; nucleus [GO:0005634]	Unknown	Unknown			N				N		26.81			7			1			1			N			13833	2.11814	0.530833
AT1G08880	O04848	H2AXA_ARATH	Probable histone H2AXa	Arabidopsis thaliana	At1g08880			Y				Unknown		DNA binding [GO:0003677]	chromatin silencing [GO:0006342]	nuclear chromatin [GO:0000790]; nucleosome [GO:0000786]; nucleus [GO:0005634]	Unknown	Unknown			N				N		26.81			6			1			1			N			14813	2.11814	0.530833
AT1G54690	Q9S9K7	H2AXB_ARATH	Probable histone H2AXb	Arabidopsis thaliana	At1g54690			Y				Unknown		DNA binding [GO:0003677]	chromatin silencing [GO:0006342]	nuclear chromatin [GO:0000790]; nucleolus [GO:0005730]; nucleosome [GO:0000786]; nucleus [GO:0005634]	Unknown	Unknown			N				N		26.81			6			1			1			N			14783	2.11814	0.530833
AT3G54560	O23628	H2AV1_ARATH	Histone H2A variant 1	Arabidopsis thaliana	H2AV			Y				Unknown		DNA binding [GO:0003677]	chromatin silencing [GO:0006342]; defense response to bacterium [GO:0042742]; detection of temperature stimulus [GO:0016048]; flower development [GO:0009908]	nuclear chromatin [GO:0000790]; nucleosome [GO:0000786]	Unknown	Unknown	Q12692 (seed-ortholog)	1063	N				N		26.81			7			1			1			N			14541	2.11814	0.530833
AT2G38810	Q9SII0	H2AV2_ARATH	Probable histone H2A variant 2	Arabidopsis thaliana	At2g38810			Y				Unknown		DNA binding [GO:0003677]	chromatin silencing [GO:0006342]; regulation of DNA methylation [GO:0044030]; regulation of gene expression [GO:0010468]	nuclear chromatin [GO:0000790]; nucleolus [GO:0005730]; nucleosome [GO:0000786]	Unknown	Unknown			N				N		26.81			7			1			1			N			14370	2.11814	0.530833
AT1G52740	Q9C944	H2AV3_ARATH	Probable histone H2A variant 3	Arabidopsis thaliana	At1g52740			Y				Unknown		DNA binding [GO:0003677]	chromatin silencing [GO:0006342]; defense response to bacterium [GO:0042742]; response to temperature stimulus [GO:0009266]	nuclear chromatin [GO:0000790]; nucleosome [GO:0000786]; vacuole [GO:0005773]	Unknown	Unknown			N				N		26.81			7			1			1			N			14272	2.11814	0.530833
AT4G40030	P59169	H33_ARATH	Histone H3.3	Arabidopsis thaliana	HTR4			Y				Unknown		DNA binding [GO:0003677]	Unknown	nucleosome [GO:0000786]; nucleus [GO:0005634]	Unknown	Unknown							N		25.61			5			1			1			N			15406	4.80563	0.495485
AT1G09200	P59226	H32_ARATH	Histone H3.2	Arabidopsis thaliana	HTR2			Y				Unknown		DNA binding [GO:0003677]	Unknown	nucleosome [GO:0000786]; nucleus [GO:0005634]	Unknown	Unknown							N		25.61			5			1			1			N			15268	4.80563	0.495485
AT1G07660	P59259	H4_ARATH	Histone H4	Arabidopsis thaliana	At1g07660			Y				Unknown		DNA binding [GO:0003677]	nucleosome assembly [GO:0006334]; response to water deprivation [GO:0009414]	chloroplast [GO:0009507]; cytosol [GO:0005829]; nucleolus [GO:0005730]; nucleosome [GO:0000786]; plasma membrane [GO:0005886]; plasmodesma [GO:0009506]; thylakoid [GO:0009579]; vacuolar membrane [GO:0005774]; vacuole [GO:0005773]	Unknown	Unknown							N		115			42			4			4			Y			11409	3.26462	0.33272
AT5G27670	Q94F49	H2A5_ARATH	Probable histone H2A.5	Arabidopsis thaliana	At5g27670			Y				Unknown		chromatin binding [GO:0003682]; DNA binding [GO:0003677]	chromatin silencing [GO:0006342]	heterochromatin [GO:0000792]; nuclear chromatin [GO:0000790]; nucleolus [GO:0005730]; nucleosome [GO:0000786]	Unknown	Unknown							N		26.81			6			1			1			N			15908	2.11814	0.530833
AT5G59870	Q9FJE8	H2A7_ARATH	Probable histone H2A.7	Arabidopsis thaliana	At5g59870			Y				Unknown		chromatin binding [GO:0003682]; DNA binding [GO:0003677]	Unknown	heterochromatin [GO:0000792]; nucleolus [GO:0005730]; nucleosome [GO:0000786]; pericentric heterochromatin [GO:0005721]; plasmodesma [GO:0009506]	Unknown	Unknown							N		26.81			6			1			1			N			15966	2.11814	0.530833
AT5G65350	Q9FKQ3	H3L5_ARATH	Histone H3-like 5	Arabidopsis thaliana	At5g65350			Y				Unknown		DNA binding [GO:0003677]	Unknown	nucleosome [GO:0000786]; nucleus [GO:0005634]	Unknown	Unknown							N		25.61			5			1			1			N			15591	4.80563	0.495485
AT1G75600	Q9LR02	H3L3_ARATH	Histone H3-like 3	Arabidopsis thaliana	At1g75600			Y				Unknown		DNA binding [GO:0003677]	Unknown	nucleosome [GO:0000786]; nucleus [GO:0005634]	Unknown	Unknown							N		25.61			5			1			1			N			15402	4.80563	0.495485
AT3G08580	P31167	ADT1_ARATH	ADP,ATP carrier protein 1, mitochondrial	Arabidopsis thaliana	AAC1			Y				Unknown		ATP:ADP antiporter activity [GO:0005471]; copper ion binding [GO:0005507]; structural constituent of ribosome [GO:0003735]	ADP transport [GO:0015866]; ATP transport [GO:0015867]; purine nucleotide transport [GO:0015865]; translation [GO:0006412]	cell wall [GO:0005618]; chloroplast [GO:0009507]; chloroplast envelope [GO:0009941]; integral component of membrane [GO:0016021]; membrane [GO:0016020]; mitochondrial envelope [GO:0005740]; mitochondrial inner membrane [GO:0005743]; mitochondrion [GO:0005739]; nucleolus [GO:0005730]; plasma membrane [GO:0005886]; vacuolar membrane [GO:0005774]; vacuole [GO:0005773]	Unknown	Unknown	P18239 (seed-ortholog, core RBP)	252	Y	P05141 (seed-ortholog, core RBP)	1002	N	Y		44.87			6			2			2			N			41476	4.60043	0.200989
AT3G11130	Q0WNJ6	CLAH1_ARATH	Clathrin heavy chain 1	Arabidopsis thaliana	CHC1			Y				Unknown		structural molecule activity [GO:0005198]	endocytosis [GO:0006897]; intracellular protein transport [GO:0006886]	clathrin coat of coated pit [GO:0030132]; clathrin coat of trans-Golgi network vesicle [GO:0030130]; Golgi apparatus [GO:0005794]; plasma membrane [GO:0005886]; plasmodesma [GO:0009506]; vacuolar membrane [GO:0005774]; vacuole [GO:0005773]	Unknown	Unknown				Q00610 (seed-ortholog)	5	N	N		20.78			0			1			1			N			193244	5.65898	0.218235
AT3G08530	Q0WLB5	CLAH2_ARATH	Clathrin heavy chain 2	Arabidopsis thaliana	CHC2			Y				Unknown		structural molecule activity [GO:0005198]	endocytosis [GO:0006897]; intracellular protein transport [GO:0006886]	chloroplast [GO:0009507]; clathrin coat of coated pit [GO:0030132]; clathrin coat of trans-Golgi network vesicle [GO:0030130]; cytosol [GO:0005829]; Golgi apparatus [GO:0005794]; membrane [GO:0016020]; plasma membrane [GO:0005886]; plasmodesma [GO:0009506]	Unknown	Unknown						Y	N		20.78			0			1			1			N			193270	5.65898	0.218235
AT4G27500	O23144	PPI1_ARATH	Proton pump-interactor 1	Arabidopsis thaliana	PPI1			Y				Unknown		Unknown	regulation of proton transport [GO:0010155]	endoplasmic reticulum [GO:0005783]; endoplasmic reticulum membrane [GO:0005789]; integral component of membrane [GO:0016021]; plasma membrane [GO:0005886]; plasmodesma [GO:0009506]	Unknown	Unknown							N		27.76			3			1			1			Y			68879	8.25231	0.530833
AT1G67325	Q8GZ43	YZR3_ARATH	RanBP2-type zinc finger protein At1g67325	Arabidopsis thaliana	At1g67325			Y				Unknown		zinc ion binding [GO:0008270]	Unknown	Unknown	Unknown	Unknown							N		64.3			4			1			1			Y			31234	5.3734	0.503584
AT5G64290	Q9FMF7	DIT21_ARATH	Dicarboxylate transporter 2.1, chloroplastic	Arabidopsis thaliana	DIT2-1			Y				Unknown		L-glutamate transmembrane transporter activity [GO:0005313]; malate transmembrane transporter activity [GO:0015140]; oxaloacetate transmembrane transporter activity [GO:0015131]	ammonia assimilation cycle [GO:0019676]; L-glutamate transport [GO:0015813]; malate transmembrane transport [GO:0071423]; oxaloacetate transport [GO:0015729]; response to nematode [GO:0009624]; sodium ion transport [GO:0006814]	chloroplast [GO:0009507]; chloroplast envelope [GO:0009941]; chloroplast inner membrane [GO:0009706]; chloroplast thylakoid [GO:0009534]; integral component of membrane [GO:0016021]; membrane [GO:0016020]; plastid [GO:0009536]	Unknown	Unknown							N		40.05			2			1			1			N			59992	14.7032	0.530833
AT5G14040	Q9FMU6	MPCP3_ARATH	Mitochondrial phosphate carrier protein 3, mitochondrial	Arabidopsis thaliana	MPT3			Y				Unknown		structural constituent of ribosome [GO:0003735]	response to salt stress [GO:0009651]; translation [GO:0006412]; transport [GO:0006810]	cell wall [GO:0005618]; chloroplast [GO:0009507]; integral component of membrane [GO:0016021]; membrane [GO:0016020]; mitochondrial inner membrane [GO:0005743]; mitochondrion [GO:0005739]; vacuolar membrane [GO:0005774]	Unknown	Y							N		37.68			5			2			2			N			40090	2.27573	0.33272
AT5G12860	Q9LXV3	DIT1_ARATH	Dicarboxylate transporter 1, chloroplastic	Arabidopsis thaliana	DIT1			Y				Unknown		alpha-ketoglutarate transmembrane transporter activity [GO:0015139]; malate transmembrane transporter activity [GO:0015140]; oxaloacetate transmembrane transporter activity [GO:0015131]	alpha-ketoglutarate transport [GO:0015742]; ammonia assimilation cycle [GO:0019676]; malate transmembrane transport [GO:0071423]; oxaloacetate(2-) transmembrane transport [GO:1902356]; oxaloacetate transport [GO:0015729]; response to nematode [GO:0009624]; sodium ion transport [GO:0006814]	chloroplast [GO:0009507]; chloroplast envelope [GO:0009941]; chloroplast inner membrane [GO:0009706]; chloroplast thylakoid [GO:0009534]; integral component of membrane [GO:0016021]; membrane [GO:0016020]; mitochondrion [GO:0005739]; plastid [GO:0009536]	Unknown	Unknown							N		77.5			5			3			3			Y			59213	5.67717	0.0491414
AT5G03280	Q9S814	EIN2_ARATH	Ethylene-insensitive protein 2	Arabidopsis thaliana	EIN2			Y				Unknown		transporter activity [GO:0005215]	auxin-activated signaling pathway [GO:0009734]; auxin polar transport [GO:0009926]; cell division [GO:0051301]; cellular response to iron ion [GO:0071281]; cytokinin-activated signaling pathway [GO:0009736]; defense response by callose deposition in cell wall [GO:0052544]; defense response to bacterium [GO:0042742]; defense response to fungus [GO:0050832]; establishment of planar polarity [GO:000…	endoplasmic reticulum membrane [GO:0005789]; integral component of membrane [GO:0016021]; nucleus [GO:0005634]	Y (PubMed:26496607, PubMed:26496608)	Unknown							N		113.19			6			7			7			Y			140956	6.55743	0.204392
AT4G05320	Q8H159	UBQ10_ARATH	Polyubiquitin 10	Arabidopsis thaliana	UBQ10			Y				Unknown		Unknown	cellular protein modification process [GO:0006464]; response to salicylic acid [GO:0009751]	cytoplasm [GO:0005737]; nucleus [GO:0005634]	Unknown	Unknown				P0CG48 (seed-ortholog, core RBP)	82	N	N		61.42	32.02		6	2		3	1		1	1		Y	N		51206	4.10206	0.059713
AT5G20620	P0CH32	UBQ4_ARATH	Polyubiquitin 4	Arabidopsis thaliana	UBQ4			Y				Unknown		Unknown	ubiquitin-dependent protein catabolic process [GO:0006511]	cytoplasm [GO:0005737]; nucleus [GO:0005634]	Unknown	Unknown							N		61.42	32.02		8	2		3	1		1	1		Y	N		42786	4.10206	0.059713
AT4G05050	P0CH33	UBQ11_ARATH	Polyubiquitin 11	Arabidopsis thaliana	UBQ11			Y				Unknown		Unknown	ubiquitin-dependent protein catabolic process [GO:0006511]	cytoplasm [GO:0005737]; nucleus [GO:0005634]	Unknown	Unknown							N		61.42	32.02		13	4		3	1		1	1		Y	N		25685	4.10206	0.059713
AT5G03240	Q1EC66	UBQ3_ARATH	Polyubiquitin 3	Arabidopsis thaliana	UBQ3			Y				Unknown		Unknown	response to UV-B [GO:0010224]; ubiquitin-dependent protein catabolic process [GO:0006511]	nucleus [GO:0005634]; vacuole [GO:0005773]	Unknown	Unknown							N		61.42	32.02		9	3		3	1		1	1		Y	N		34279	4.10206	0.059713
AT3G09790	Q39256	UBQ8_ARATH	Polyubiquitin 8	Arabidopsis thaliana	UBQ8			Y				Unknown		Unknown	ubiquitin-dependent protein catabolic process [GO:0006511]	cell wall [GO:0005618]; nucleus [GO:0005634]; vacuole [GO:0005773]	Unknown	Unknown							N			32.02			1			1			1		N			71769	4.10206	0.059713
AT1G55060	Q3E7K8	UBQ12_ARATH	Polyubiquitin 12	Arabidopsis thaliana	UBQ12			Y				Unknown		Unknown	ubiquitin-dependent protein catabolic process [GO:0006511]	cytoplasm [GO:0005737]; nucleus [GO:0005634]	Unknown	Unknown							N		61.42	32.02		13	4		3	1		1	1		Y	N		25843	4.10206	0.059713
AT4G02890	Q3E7T8	UBQ14_ARATH	Polyubiquitin 14	Arabidopsis thaliana	UBQ14			Y				Unknown		Unknown	ubiquitin-dependent protein catabolic process [GO:0006511]	nucleus [GO:0005634]; vacuole [GO:0005773]	Unknown	Unknown							N		61.42	32.02		10	3		3	1		1	1		Y	N		34192	4.10206	0.059713
AT2G35635	Q8RUC6	RUB2_ARATH	Ubiquitin-NEDD8-like protein RUB2	Arabidopsis thaliana	RUB2			Y				Unknown		Unknown	ubiquitin-dependent protein catabolic process [GO:0006511]	cytoplasm [GO:0005737]; nucleus [GO:0005634]	Unknown	Unknown							N			32.02			6			1			1		N			17150	4.10206	0.059713
AT5G37640	Q9FHQ6	UBQ9_ARATH	Polyubiquitin 9	Arabidopsis thaliana	UBQ9			Y				Unknown		Unknown	response to cytokinin [GO:0009735]; ubiquitin-dependent protein catabolic process [GO:0006511]	cell wall [GO:0005618]; nucleolus [GO:0005730]; vacuolar membrane [GO:0005774]	Unknown	Unknown							N		61.42	32.02		9	3		3	1		1	1		Y	N		36257	4.10206	0.059713
AT3G12580	Q9LHA8	MD37C_ARATH	Probable mediator of RNA polymerase II transcription subunit 37c	Arabidopsis thaliana	MED37C			Y				Unknown		ATP binding [GO:0005524]; ubiquitin protein ligase binding [GO:0031625]	protein ubiquitination [GO:0016567]; regulation of transcription, DNA-templated [GO:0006355]; response to bacterium [GO:0009617]; response to cadmium ion [GO:0046686]; response to heat [GO:0009408]; response to high light intensity [GO:0009644]; response to hydrogen peroxide [GO:0042542]; response to temperature stimulus [GO:0009266]; response to virus [GO:0009615]; transcription, DNA-templated […	apoplast [GO:0048046]; cell wall [GO:0005618]; cytosol [GO:0005829]; Golgi apparatus [GO:0005794]; mitochondrion [GO:0005739]; nucleus [GO:0005634]; plasma membrane [GO:0005886]; vacuolar membrane [GO:0005774]	Unknown	Unknown	P10591 (seed-ortholog, core RBP); P10592 (core RBP)	33	Y	P11142 (seed-ortholog, core RBP); P08107 (core RBP)	53	Y	Y			24.11			2			1			1		N			71102	7.61701	0.0340261
AT5G02490	P22954	MD37D_ARATH	Probable mediator of RNA polymerase II transcription subunit 37c	Arabidopsis thaliana	MED37D			Y				Unknown		ATP binding [GO:0005524]	regulation of transcription, DNA-templated [GO:0006355]; response to bacterium [GO:0009617]; response to cadmium ion [GO:0046686]; response to heat [GO:0009408]; response to virus [GO:0009615]; transcription, DNA-templated [GO:0006351]	cell wall [GO:0005618]; cytosol [GO:0005829]; Golgi apparatus [GO:0005794]; nucleus [GO:0005634]; plasma membrane [GO:0005886]	Unknown	Unknown			N			N	Y		31.87	24.11		2	2		1	1		1	1		N	N		71387	7.61701	0.0340261
AT5G02500	P22953	MD37E_ARATH	Probable mediator of RNA polymerase II transcription subunit 37e	Arabidopsis thaliana	MED37E			Y				Unknown		ATP binding [GO:0005524]; protease binding [GO:0002020]	defense response to bacterium [GO:0042742]; defense response to fungus [GO:0050832]; defense response to other organism [GO:0098542]; negative regulation of seed germination [GO:0010187]; regulation of transcription, DNA-templated [GO:0006355]; response to cadmium ion [GO:0046686]; response to cold [GO:0009409]; response to heat [GO:0009408]; response to virus [GO:0009615]; stomatal closure [GO:0…	apoplast [GO:0048046]; cell wall [GO:0005618]; chloroplast [GO:0009507]; cytoplasm [GO:0005737]; cytosol [GO:0005829]; cytosolic ribosome [GO:0022626]; Golgi apparatus [GO:0005794]; membrane [GO:0016020]; nucleolus [GO:0005730]; nucleus [GO:0005634]; plasma membrane [GO:0005886]; plasmodesma [GO:0009506]; vacuolar membrane [GO:0005774]	Unknown	Unknown			N			N	Y		31.87	24.11		2	2		1	1		1	1		N	N		71358	7.61701	0.0340261
AT1G56410	Q9C7X7	HSP7N_ARATH	Heat shock 70 kDa protein 18	Arabidopsis thaliana	HSP70-18			Y				Unknown		ATP binding [GO:0005524]	response to cadmium ion [GO:0046686]; response to heat [GO:0009408]	chloroplast [GO:0009507]; chloroplast envelope [GO:0009941]	Unknown	Unknown			N			N	Y		31.87	24.11		2	2		1	1		1	1		N	N		68357	7.61701	0.0340261
AT3G09440	O65719	HSP7C_ARATH	Heat shock 70 kDa protein 3	Arabidopsis thaliana	HSP70-3			Y				Unknown		ATP binding [GO:0005524]; protease binding [GO:0002020]	response to cadmium ion [GO:0046686]; response to heat [GO:0009408]; response to karrikin [GO:0080167]; response to virus [GO:0009615]	apoplast [GO:0048046]; cell wall [GO:0005618]; chloroplast [GO:0009507]; cytosol [GO:0005829]; cytosolic ribosome [GO:0022626]; Golgi apparatus [GO:0005794]; nuclear matrix [GO:0016363]; plasma membrane [GO:0005886]; plasmodesma [GO:0009506]; vacuolar membrane [GO:0005774]; vacuole [GO:0005773]	Unknown	Unknown			N			N	Y			24.11			2			1			1			N		71148	7.61701	0.0340261
AT2G02740	Q66GR6	WHY3_ARATH	Single-stranded DNA-binding protein WHY3, chloroplastic	Arabidopsis thaliana	WHY3			Y				Unknown		DNA binding [GO:0003677]	defense response [GO:0006952]; DNA repair [GO:0006281]; regulation of transcription, DNA-templated [GO:0006355]; transcription, DNA-templated [GO:0006351]	chloroplast [GO:0009507]; chloroplast stroma [GO:0009570]; nucleoid [GO:0009295]; plastid chromosome [GO:0009508]	Unknown	Unknown							N	Y	27.14			3			1			1			N			29728	5.29933	0.30875
AT3G56150	O49160	EIF3C_ARATH	Eukaryotic translation initiation factor 3 subunit C	Arabidopsis thaliana	TIF3C1			Y				Unknown		translation initiation factor activity [GO:0003743]; translation initiation factor binding [GO:0031369]	formation of translation preinitiation complex [GO:0001731]; regulation of translational initiation [GO:0006446]; translational initiation [GO:0006413]	cytosol [GO:0005829]; eukaryotic 43S preinitiation complex [GO:0016282]; eukaryotic 48S preinitiation complex [GO:0033290]; eukaryotic translation initiation factor 3 complex [GO:0005852]; nucleus [GO:0005634]	Unknown	Y	P32497 (seed-ortholog, core RBP)	455	Y	Q99613 (seed-ortholog, core RBP)	330	Y	Y		26.27			1			1			1			N			102949	6.10705	0.538917
AT4G11420	Q9LD55	EIF3A_ARATH	Eukaryotic translation initiation factor 3 subunit A	Arabidopsis thaliana	TIF3A1			Y				Unknown		translation initiation factor activity [GO:0003743]	formation of translation preinitiation complex [GO:0001731]; regulation of translational initiation [GO:0006446]; translational initiation [GO:0006413]	cytosol [GO:0005829]; eukaryotic 43S preinitiation complex [GO:0016282]; eukaryotic 48S preinitiation complex [GO:0033290]; eukaryotic translation initiation factor 3 complex [GO:0005852]; plasma membrane [GO:0005886]	Unknown	Y	P38249 (seed-ortholog, core RBP)	378	Y	Q14152 (seed-ortholog, core RBP)	266	Y	Y		36.97			4			2			2			Y			114300	2.63126	0.226902
AT1G09340	Q9SA52	CP41B_ARATH	Chloroplast stem-loop binding protein of 41 kDa b, chloroplastic	Arabidopsis thaliana	CSP41B			Y				Unknown		catalytic activity [GO:0003824]; coenzyme binding [GO:0050662]; heteropolysaccharide binding [GO:0010297]; RNA binding [GO:0003723]; rRNA binding [GO:0019843]	cellular response to water deprivation [GO:0042631]; chloroplast organization [GO:0009658]; circadian rhythm [GO:0007623]; defense response to bacterium [GO:0042742]; monosaccharide metabolic process [GO:0005996]; plastid translation [GO:0032544]; polysaccharide catabolic process [GO:0000272]; positive regulation of transcription, DNA-templated [GO:0045893]; positive regulation of translation [GO…	apoplast [GO:0048046]; chloroplast [GO:0009507]; chloroplast envelope [GO:0009941]; chloroplast stroma [GO:0009570]; membrane [GO:0016020]; peroxisome [GO:0005777]; plasmodesma [GO:0009506]; plastoglobule [GO:0010287]; ribosome [GO:0005840]; stromule [GO:0010319]; vacuole [GO:0005773]	Y	Y							N		74.93			10			3			3			Y			42620	4.07011	0.150349
AT5G24780	O49195	VSP1_ARATH	Vegetative storage protein 1	Arabidopsis thaliana	VSP1			Y				Unknown		acid phosphatase activity [GO:0003993]; nutrient reservoir activity [GO:0045735]; transcription factor binding [GO:0008134]	defense response [GO:0006952]; response to jasmonic acid [GO:0009753]	vacuole [GO:0005773]	Unknown	Unknown							N		75.55	56.69	78.83	7	10	16	2	3	5	2	3	4	N	Y	Y	30262	2.10095	0.200026
AT4G24680	Q9SB63	MOS1_ARATH	Protein MODIFIER OF SNC1 1	Arabidopsis thaliana	MOS1			Y				Unknown		Unknown	chromatin modification [GO:0016568]	Unknown	Unknown	Unknown							N		37.92			1			1			1			N			153687	4.0927	0.270932
