# Supplementary material for: UV crosslinked mRNA-binding proteins captured from leaf mesophyll protoplasts
Source: Plant Methods. 2016 Nov 3;12:42. doi: 10.1186/s13007-016-0142-6 (PMC5093948; doi:10.1186/s13007-016-0142-6)
Supplement: Supplementary file 3 — Additional file 3: Table S2. GO enrichment analysis for mesophyll protoplast mRNA-bound proteome. [file 13007_2016_142_MOESM3_ESM.xlsx]

## Sheet: Additional file 3 Table S2
Additional file 3: Table S2. GO enrichment analysis for mesophyll protoplast mRNA-bound proteome.
[ATxGxxxxx]: plant orthologous core RBPs to yeast and human; (ATxGxxxxx): "Known mRBPs" in category II; {ATxGxxxxx}: metabolic enzymes in category III.
[(ATxGxxxxx)]: both "known mRBPs" and core RBPs; [{ATxGxxxxx}]: both metabolic enzymes and core RBPs.
			category I. Ribosomal proteins (123 proteins)					category II. Main RBPs (70 proteins)
Ontology	GO term	Description	Number in input list	Entries	Number in BG/Ref	p-value	FDR	Number in input list	Entries	Number in BG/Ref	p-value	FDR
Molecular function	GO:0003735	structural constituent of ribosome	118	[AT1G07070],[AT1G07770],[AT1G14320],[AT1G18540],[AT1G23410],[AT1G26910],[AT1G36240],[AT1G48830],[AT1G66580],[AT1G74050],[AT1G74060],[AT1G77940],[AT2G01250],[AT2G04390],[AT2G05220],[AT2G31610],[AT2G36160],[AT2G37270],[AT2G39460],[AT2G40510],[AT2G40590],[AT2G41840],[AT2G42740],[AT2G44120],[AT2G47110],[AT3G02560],[AT3G04840],[AT3G05560],[AT3G07110],[AT3G10610],[AT3G11510],[AT3G11940],[AT3G22230],[AT…	494	7.1e-212	2.3e-210
	GO:0003677	DNA binding						15	(AT1G07360),(AT2G21660),(AT2G29580),(AT3G02830),(AT4G13850),(AT4G38680),(AT5G07060),[(AT5G47010)],AT4G36020,AT1G04990,AT2G17870,AT2G21060,AT2G32930,AT2G47850,AT3G06410	2892	2.9e-05	0.00013
	GO:0003723	RNA binding						34	(AT1G07360),(AT1G43190),(AT2G21660),(AT2G29140),(AT2G29190),(AT2G29200),(AT2G29580),(AT2G37220),(AT3G53460),(AT3G61860),(AT4G13850),(AT4G16390),(AT4G24770),(AT4G38680),(AT4G39260),(AT5G07060),[(AT1G22760)],[(AT1G49760)],[(AT1G71770)],[(AT2G23350)],[(AT4G34110)],[(AT5G11170)],[(AT5G11200)],[AT1G54270],[AT1G72730],[AT2G42520],[AT3G13920],[AT3G58510],[AT3G58570],AT4G36020,AT1G04990,AT2G21060,AT3G069…	1379	2.4e-33	1.1e-31
	GO:0008135	translation factor activity, nucleic acid binding						5	[AT1G54270],[AT1G72730],[AT3G13920],AT1G17220,AT4G20360	181	1.1e-05	5.1e-05
	GO:0008270	zinc ion binding						19	(AT1G07360),(AT1G23860),(AT2G24590),(AT2G29580),(AT2G37340),(AT3G02830),(AT3G53500),(AT4G31580),(AT4G38680),(AT5G07060),[(AT5G47010)],AT4G36020,AT1G04990,AT2G17870,AT2G21060,AT2G32930,AT2G47850,AT3G06410,AT5G26742	1299	6.5e-14	1e-12
	GO:0005524	ATP binding						12	(AT4G13850),[(AT5G11170)],[(AT5G11200)],[(AT5G47010)],[AT1G54270],[AT1G72730],[AT2G42520],[AT3G13920],[AT3G58510],[AT3G58570],AT3G06980,AT5G26742	1377	1.3e-06	7.4e-06
	GO:0008026	ATP-dependent helicase activity						10	[(AT5G11170)],[(AT5G11200)],[AT1G54270],[AT1G72730],[AT2G42520],[AT3G13920],[AT3G58510],[AT3G58570],AT3G06980,AT5G26742	128	1.6e-14	2.9e-13
Biological process	GO:0006412	translation	118	[AT1G07070],[AT1G07770],[AT1G14320],[AT1G18540],[AT1G23410],[AT1G26910],[AT1G36240],[AT1G48830],[AT1G66580],[AT1G74050],[AT1G74060],[AT1G77940],[AT2G01250],[AT2G04390],[AT2G05220],[AT2G31610],[AT2G36160],[AT2G37270],[AT2G39460],[AT2G40510],[AT2G40590],[AT2G41840],[AT2G42740],[AT2G44120],[AT2G47110],[AT3G02560],[AT3G04840],[AT3G05560],[AT3G07110],[AT3G10610],[AT3G11510],[AT3G11940],[AT3G22230],[AT…	1445	1.4e-160	1.1e-158
	GO:0010467	gene expression	118	[AT1G07070],[AT1G07770],[AT1G14320],[AT1G18540],[AT1G23410],[AT1G26910],[AT1G36240],[AT1G48830],[AT1G66580],[AT1G74050],[AT1G74060],[AT1G77940],[AT2G01250],[AT2G04390],[AT2G05220],[AT2G31610],[AT2G36160],[AT2G37270],[AT2G39460],[AT2G40510],[AT2G40590],[AT2G41840],[AT2G42740],[AT2G44120],[AT2G47110],[AT3G02560],[AT3G04840],[AT3G05560],[AT3G07110],[AT3G10610],[AT3G11510],[AT3G11940],[AT3G22230],[AT…	3962	2.8e-110	4.6e-109	24	(AT1G23860),(AT1G43190),(AT2G24590),(AT2G37220),(AT2G37340),(AT3G53460),(AT3G53500),(AT3G61860),(AT4G24770),(AT4G31580),(AT4G38680),[(AT1G22760)],[(AT1G71770)],[(AT5G11200)],[(AT5G47010)],[AT1G54270],[AT1G72730],[AT3G13920],AT4G36020,AT1G17220,AT1G48920,AT2G17870,AT2G21060,AT4G20360	3962	1.8e-09	4.9e-08
	GO:0016070	RNA metabolic process						21	(AT1G23860),(AT1G43190),(AT2G21660),(AT2G24590),(AT2G37220),(AT2G37340),(AT3G53460),(AT3G53500),(AT3G61860),(AT4G24770),(AT4G31580),(AT4G38680),(AT5G55740),[(AT1G22760)],[(AT1G71770)],[(AT5G11200)],[(AT5G47010)],AT4G36020,AT1G48920,AT2G17870,AT2G21060	1657	3.5e-14	1.5e-12
	GO:0016071	mRNA metabolic process						14	(AT1G23860),(AT1G43190),(AT2G37220),(AT2G37340),(AT3G53460),(AT3G53500),(AT3G61860),(AT4G24770),(AT4G31580),(AT5G55740),[(AT1G22760)],[(AT1G71770)],[(AT5G11200)],[(AT5G47010)]	139	1.9e-21	3.2e-19
	GO:0006397	mRNA processing						12	(AT1G23860),(AT1G43190),(AT2G37220),(AT2G37340),(AT3G53460),(AT3G53500),(AT3G61860),(AT4G24770),(AT4G31580),[(AT1G22760)],[(AT1G71770)],[(AT5G11200)]	118	1.6e-18	1.3e-16
	GO:0000398	nuclear mRNA splicing, via spliceosome						5	(AT1G23860),(AT2G37340),(AT3G53500),(AT3G61860),(AT4G31580)	64	8.1e-08	1.7e-06
	GO:0009409	response to cold						7	(AT2G21660),(AT2G37220),(AT4G13850),(AT4G38680),(AT4G39260),AT4G36020,AT2G17870	328	9.2e-07	1.2e-05
	GO:0046686	response to cadmium ion						6	(AT2G21660),[(AT1G49760)],[(AT2G23350)],[(AT5G11170)],[AT1G54270],[AT3G13920]	178	4.4e-07	6.1e-06
			category III. Candidate RBPs (49 enzymes)					category III. Candidate RBPs (other 83 candidate RBPs)
Ontology	GO term	Description	Number in input list	Entries	Number in BG/Ref	p-value	FDR	Number in input list	Entries	Number in BG/Ref	p-value	FDR
Molecular function	GO:0003677	DNA binding						26	AT1G07660,AT1G07790,AT1G08880,AT1G09200,AT1G51060,AT1G52740,AT1G54690,AT1G75600,AT2G02740,AT2G28720,AT2G37470,AT2G38810,AT3G09480,AT3G20670,AT3G45980,AT3G46030,AT3G54560,AT4G27230,AT4G40030,AT5G02570,AT5G22880,AT5G27670,AT5G54640,AT5G59870,AT5G59910,AT5G65350	2892	1.2e-11	3.4e-10
	GO:0005515	protein binding						16	[AT3G56150],[AT5G02490],[AT5G02500],AT1G29930,AT1G52740,AT2G38810,AT3G08530,AT3G50820,AT3G54560,AT4G01050,AT4G27500,AT5G01530,AT5G03280,AT5G24780,AT5G64040,AT5G66570	2944	0.00014	0.0018
	GO:0016168	chlorophyll binding						6	AT1G29930,AT3G08940,AT4G10340,AT5G01530,ATCG00280,ATCG00680	38	2.8e-10	5.6e-09
	GO:0046872	metal ion binding						12	AT1G06680,AT1G29930,AT1G67325,AT3G08940,AT3G50820,AT4G10340,AT5G01530,AT5G66570,ATCG00540,ATCG00570,ATCG00580,ATCG00720	1997	0.00044	0.0039
	GO:0016829	lyase activity	9	{AT1G67090},{AT2G21330},{AT3G01500},{AT4G38970},{AT5G14740},{AT5G38410},{AT5G38420},{AT5G38430},{ATCG00490}	430	4.8e-09	4.8e-08
	GO:0016491	oxidoreductase activity	21	[{AT3G11630}],[{AT5G06290}],{AT1G12900},{AT1G20020},{AT1G20620},{AT1G42970},{AT1G67090},{AT3G14415},{AT3G14420},{AT3G15360},{AT3G26650},{AT3G45140},{AT4G18360},{AT4G27440},{AT4G35090},{AT5G01600},{AT5G09660},{AT5G38410},{AT5G38420},{AT5G38430},{ATCG00490}	1463	3.5e-17	1.9e-15
	GO:0000166	nucleotide binding	12	{AT1G12900},{AT1G20020},{AT1G42970},{AT1G56190},{AT2G39730},{AT3G14415},{AT3G14420},{AT3G17390},{AT3G26650},{AT4G18360},{ATCG00120},{ATCG00480}	2267	2.5e-05	0.00016
	GO:0043167	ion binding	20	{AT1G15690},{AT1G20620},{AT1G67090},{AT3G01500},{AT3G17390},{AT3G45140},{AT4G08870},{AT4G35090},{AT5G01600},{AT5G03740},{AT5G14740},{AT5G25980},{AT5G26000},{AT5G48375},{ATCG00020},{ATCG00270},{ATCG00340},{ATCG00350},{ATCG00490},{ATCG01060}	2087	4.5e-13	1.2e-11
	GO:0005515	protein binding	12	{AT1G42970},{AT2G39730},{AT3G01500},{AT3G26650},{AT3G45140},{AT3G60750},{AT3G62030},{AT4G35090},{AT5G14740},{AT5G26000},{AT5G38410},{ATCG00020}	2944	0.00031	0.0018
	GO:0050662	coenzyme binding	7	{AT1G12900},{AT1G20020},{AT1G42970},{AT3G14415},{AT3G14420},{AT3G26650},{AT4G18360}	191	6.9e-09	6.3e-08
Biological process	GO:0009409	response to cold	13	[{AT3G11630}],[{AT5G06290}],{AT1G20620},{AT1G42970},{AT1G67090},{AT2G39730},{AT3G01500},{AT3G12780},{AT3G17390},{AT3G25770},{AT3G26650},{AT4G35090},{AT5G01600}	328	4.1e-16	1.3e-14
	GO:0009408	response to heat						6	[AT1G56410],[AT3G09440],[AT3G12580],[AT5G02490],[AT5G02500],AT5G03280	161	9e-07	9.1e-06
	GO:0009651	response to salt stress	5	{AT1G15690},{AT3G60750},{AT3G62030},{AT5G03740},{AT5G24770}	366	0.00012	0.00073
	GO:0009416	response to light stimulus	10	{AT1G20620},{AT1G42970},{AT1G67090},{AT2G39730},{AT3G26650},{AT3G62030},{AT4G35090},{AT5G38410},{AT5G38420},{AT5G38430}	596	4.9e-09	4.9e-08	6	[AT3G12580],AT3G08940,AT3G50820,AT4G10340,AT5G01530,AT5G66570	596	0.0011	0.0071
	GO:0046686	response to cadmium ion	7	[{AT3G11630}],[{AT5G06290}],{AT1G20020},{AT2G39730},{AT3G01500},{AT3G62030},{AT5G14740}	178	4.3e-09	4.5e-08	5	[AT1G56410],[AT3G09440],[AT3G12580],[AT5G02490],[AT5G02500]	178	2.9e-05	0.00022
	GO:0042742	defense response to bacterium	7	{AT1G20620},{AT1G42970},{AT1G56190},{AT2G21330},{AT3G12780},{AT3G60750},{AT4G38970}	177	4.2e-09	4.4e-08	7	AT1G06680,AT1G09340,AT1G52740,AT3G54560,AT3G54560,AT5G03280,AT5G66570	177	7.1e-08	7.4e-07
	GO:0006979	response to oxidative stress	6	{AT1G20620},{AT3G15360},{AT3G62030},{AT4G35090},{AT5G01600},{AT5G24770}	332	4.9e-06	3.4e-05
	GO:0015979	photosynthesis	16	{AT1G20020},{AT1G42970},{AT1G56190},{AT1G67090},{AT3G26650},{AT4G27440},{AT5G01600},{AT5G38410},{AT5G38420},{AT5G38430},{ATCG00020},{ATCG00270},{ATCG00340},{ATCG00350},{ATCG00490},{ATCG01060}	162	8.5e-26	1.5e-23	25	AT1G03130,AT1G06680,AT1G29930,AT1G30380,AT1G31330,AT1G79040,AT3G08940,AT3G50820,AT4G02770,AT4G04640,AT4G10340,AT4G12800,AT4G28750,AT5G01530,AT5G64040,AT5G64040,AT5G66570,ATCG00280,ATCG00520,ATCG00540,ATCG00570,ATCG00580,ATCG00680,ATCG00710,ATCG00720	162	8e-40	1.9e-38
	GO:0015672	monovalent inorganic cation transport						5	AT4G04640,AT4G27500,AT5G12860,AT5G64290,ATCG00130	115	3.7e-06	3.6e-05
	GO:0055085	transmembrane transport						6	[AT3G08580],AT4G04640,AT5G12860,AT5G64290,AT5G64290,ATCG00130	244	9.2e-06	7.9e-05
	GO:0006334	nucleosome assembly						25	AT1G07660,AT1G07790,AT1G08880,AT1G09200,AT1G51060,AT1G52740,AT1G54690,AT1G75600,AT2G28720,AT2G37470,AT2G38810,AT3G09480,AT3G20670,AT3G45980,AT3G46030,AT3G54560,AT4G27230,AT4G40030,AT5G02570,AT5G22880,AT5G27670,AT5G54640,AT5G59870,AT5G59910,AT5G65350	56	6.3e-50	9.3e-48
	GO:0006096	glycolysis	5	{AT1G56190},{AT2G21330},{AT3G12780},{AT4G38970},{AT5G09660}	57	1.8e-08	1.7e-07
	GO:0044248	cellular catabolic process	11	{AT1G20620},{AT1G49780},{AT1G56190},{AT2G21330},{AT3G12780},{AT3G19380},{AT4G35090},{AT4G38970},{AT5G09660},{AT5G25980},{AT5G26000}	746	2.8e-09	3.2e-08
	GO:0019752	carboxylic acid metabolic process	7	{AT3G17390},{AT3G25760},{AT3G25770},{AT3G45140},{AT3G62030},{AT4G08870},{AT5G09660}	859	0.00012	0.00073
	GO:0055114	oxidation reduction	26	[{AT3G11630}],[{AT5G06290}],{AT1G12900},{AT1G20020},{AT1G20620},{AT1G42970},{AT1G67090},{AT3G14415},{AT3G14420},{AT3G15360},{AT3G26650},{AT3G45140},{AT4G18360},{AT4G27440},{AT4G35090},{AT5G01600},{AT5G09660},{AT5G38410},{AT5G38420},{AT5G38430},{ATCG00020},{ATCG00270},{ATCG00340},{ATCG00350},{ATCG00490},{ATCG01060}	203	2.6e-45	9.4e-43	10	AT3G50820,AT4G01050,AT4G04640,AT5G66570,ATCG00280,ATCG00540,ATCG00570,ATCG00580,ATCG00680,ATCG00720	203	1.2e-11	1.5e-10
Plant core mRNA-bound proteome (92 orthologous core RBPs)			64 orthologous core RBPs in category I					18 orthologous core RBPs in category II					10 orthologous core RBPs in category III
Ontology	GO term	Description	Number in input list	Entries	Number in BG/Ref	p-value	FDR	Number in input list	Entries	Number in BG/Ref	p-value	FDR	Number in input list	Entries	Number in BG/Ref	p-value	FDR
Molecular function	GO:0003735	structural constituent of ribosome	61	[AT1G07070],[AT1G07770],[AT1G14320],[AT1G18540],[AT1G23410],[AT1G26910],[AT1G36240],[AT1G48830],[AT1G66580],[AT1G74050],[AT1G74060],[AT1G77940],[AT2G01250],[AT2G04390],[AT2G05220],[AT2G31610],[AT2G36160],[AT2G37270],[AT2G39460],[AT2G40510],[AT2G40590],[AT2G41840],[AT2G42740],[AT2G44120],[AT2G47110],[AT3G02560],[AT3G04840],[AT3G05560],[AT3G07110],[AT3G10610],[AT3G11510],[AT3G11940],[AT3G22230],[AT…	494	9.3e-111	1.1e-109
	GO:0008026	ATP-dependent helicase activity						8	[(AT5G11170)],[(AT5G11200)],[AT1G54270],[AT1G72730],[AT2G42520],[AT3G13920],[AT3G58510],[AT3G58570]	128	1.4e-16	2.5e-15
	GO:0005524	ATP binding						9	[(AT5G11170)],[(AT5G11200)],[(AT5G47010)],[AT1G54270],[AT1G72730],[AT2G42520],[AT3G13920],[AT3G58510],[AT3G58570]	1377	4.8e-10	3.1e-09	5	[AT1G56410],[AT3G09440],[AT3G12580],[AT5G02490],[AT5G02500]	1377	1.4e-05	0.00011
Biological process	GO:0010467	gene expression	61	[AT1G07070],[AT1G07770],[AT1G14320],[AT1G18540],[AT1G23410],[AT1G26910],[AT1G36240],[AT1G48830],[AT1G66580],[AT1G74050],[AT1G74060],[AT1G77940],[AT2G01250],[AT2G04390],[AT2G05220],[AT2G31610],[AT2G36160],[AT2G37270],[AT2G39460],[AT2G40510],[AT2G40590],[AT2G41840],[AT2G42740],[AT2G44120],[AT2G47110],[AT3G02560],[AT3G04840],[AT3G05560],[AT3G07110],[AT3G10610],[AT3G11510],[AT3G11940],[AT3G22230],[AT…	3962	4.4e-57	5.2e-56	8	[(AT1G22760)],[(AT1G71770)],[(AT5G11200)],[(AT5G47010)],[AT1G54270],[AT1G72730],[AT3G13920],AT4G36020	3962	4.8e-05	0.00077
	GO:0006412	translation	61	[AT1G07070],[AT1G07770],[AT1G14320],[AT1G18540],[AT1G23410],[AT1G26910],[AT1G36240],[AT1G48830],[AT1G66580],[AT1G74050],[AT1G74060],[AT1G77940],[AT2G01250],[AT2G04390],[AT2G05220],[AT2G31610],[AT2G36160],[AT2G37270],[AT2G39460],[AT2G40510],[AT2G40590],[AT2G41840],[AT2G42740],[AT2G44120],[AT2G47110],[AT3G02560],[AT3G04840],[AT3G05560],[AT3G07110],[AT3G10610],[AT3G11510],[AT3G11940],[AT3G22230],[AT…	1445	2.2e-83	1.3e-81
	GO:0016070	RNA metabolic process						5	[(AT1G22760)],[(AT1G71770)],[(AT5G11200)],[(AT5G47010)],AT4G36020	1657	0.00034	0.0033
	GO:0046686	response to cadmium ion						5	[(AT1G49760)],[(AT2G23350)],[(AT5G11170)],[AT1G54270],[AT3G13920]	178	7.3e-09	4.9e-07	5	[AT1G56410],[AT3G09440],[AT3G12580],[AT5G02490],[AT5G02500]	178	6.2e-10	8.6e-09
	GO:0009607	response to biotic stimulus											5	[{AT3G11630}],[{AT5G06290}],[AT3G12580],[AT5G02490],[AT5G02500]	638	3.3e-07	1.6e-06
	GO:0009408	response to heat											5	[AT1G56410],[AT3G09440],[AT3G12580],[AT5G02490],[AT5G02500]	161	3.8e-10	7.9e-09
